# Supplementary material for: Mechanism of Resistance Development in E. coli against TCAT, a Trimethoprim-Based Photoswitchable Antibiotic
Source: Pharmaceuticals (Basel). 2021 Apr 21;14(5):392. doi: 10.3390/ph14050392 (PMC8143356; doi:10.3390/ph14050392)
Supplement: Supplementary file 1 [file pharmaceuticals-14-00392-s001.zip]

Archive with 1 entries (1 files):
- pharmaceuticals-1176254-supplementary.xlsx
