# Supplementary material for: Mechanism of Resistance Development in E. coli against TCAT, a Trimethoprim-Based Photoswitchable Antibiotic
Source: Pharmaceuticals (Basel). 2021 Apr 21;14(5):392. doi: 10.3390/ph14050392 (PMC8143356; doi:10.3390/ph14050392)
Supplement: Supplementary file 1 [file pharmaceuticals-14-00392-s001.zip › pharmaceuticals-1176254-supplementary.xlsx]

## Sheet: TopHits TCATa-C
GeneID	Fold	logFC	logCPM	pvalue	adj_pvalue	minFDR	Gene Name	Description
GRF62_17465	-32.9	-5.74	9.54	0.0e+00	0.0e+00	100	GeneName: flu	description: Antigen 43
GRF62_19705	-18.8	-4.33	4.96	1.1e-120	2.4e-118	100	GeneName: cspB	description: Cold shock-like protein CspB
GRF62_14555	-17.8	-4.22	7.44	1.2e-226	1.1e-223	100	GeneName: nadB	description: L-aspartate oxidase
GRF62_02105	-17.7	-4.21	6.95	3.1e-211	1.7e-208	100	GeneName: nadA	description: Quinolinate synthase A
GRF62_18765	-17.5	-4.19	4.03	2.6e-87	3.8e-85	100	GeneName: chbB	description: PTS system N,N'-diacetylchitobiose-specific EIIB component
GRF62_18770	-16.6	-4.07	5.52	8.2e-151	2.5e-148	100	GeneName: chbC	description: PTS system N,N'-diacetylchitobiose-specific EIIC component
GRF62_09180	-13.1	-3.62	10.06	4.1e-214	2.6e-211	100	GeneName: gltS	description: Sodium/glutamate symporter
GRF62_12650	-12.7	-3.56	8.97	1.4e-203	6.5e-201	100	GeneName: nupG	description: Nucleoside permease NupG
GRF62_02110	-11.6	-3.4	-0.90	3.7e-03	9.5e-03	6.72
GRF62_19710	-11.3	-3.36	-0.23	2.5e-05	9.8e-05	13.32	GeneName: essQ	description: Prophage lysis protein S homolog EssQ
GRF62_02100	-10.4	-3.22	5.79	3.4e-112	7.1e-110	100	GeneName: pnuC	description: Nicotinamide riboside transporter PnuC
GRF62_17460	-10.2	-3.2	5.17	6.2e-87	8.9e-85	100	GeneName: yeeR	description: Inner membrane protein YeeR
GRF62_01975	-9.8	-3.13	3.82	1.7e-55	1.1e-53	100	GeneName: bioF	description: 8-amino-7-oxononanoate synthase
GRF62_20770	-9.6	-3.09	-0.42	2.6e-04	8.5e-04	10.19	GeneName: racC	description: Protein RacC
GRF62_15685	-9.2	-3.03	-0.95	1.2e-02	2.8e-02	5.14
GRF62_21725	-8.8	-2.97	0.03	2.1e-05	8.2e-05	13.58
GRF62_19760	-8.3	-2.88	-0.95	2.2e-02	4.8e-02	4.39	GeneName: ynfO	description: Uncharacterized protein YnfO
GRF62_08805	-7.8	-2.8	-0.09	1.1e-04	3.9e-04	11.33	GeneName: bglG	description: Cryptic beta-glucoside bgl operon antiterminator
GRF62_16605	-7.8	-2.8	2.25	1.5e-21	2.3e-20	65.26	GeneName: psuG	description: Pseudouridine-5'-phosphate glycosidase
GRF62_00995	-7.4	-2.72	2.31	1.1e-22	1.8e-21	68.91
GRF62_18775	-7.1	-2.67	3.30	8.3e-36	2.7e-34	100	GeneName: chbA	description: PTS system N,N'-diacetylchitobiose-specific EIIA component
GRF62_01980	-6.5	-2.54	4.13	9.8e-47	4.8e-45	100	GeneName: bioB	description: Biotin synthase
GRF62_06205	-6.2	-2.49	6.10	5.4e-84	7.3e-82	100	GeneName: treB	description: PTS system trehalose-specific EIIBC component
GRF62_19700	-5.9	-2.42	4.51	7.1e-52	4.2e-50	100	GeneName: cspF	description: Cold shock-like protein CspF
GRF62_07055	-5.7	-2.39	-0.08	2.9e-03	7.7e-03	7.02	GeneName: nrfF	description: Formate-dependent nitrite reductase complex subunit NrfF
GRF62_20755	-5.5	-2.35	1.46	2.5e-06	1.1e-05	16.47	GeneName: sieB	description: Superinfection exclusion protein B
GRF62_06210	-5.5	-2.34	4.98	2.3e-57	1.6e-55	100	GeneName: treC	description: Trehalose-6-phosphate hydrolase
GRF62_19160	-5.4	-2.31	8.21	1.6e-96	2.9e-94	100	GeneName: ydhC	description: Inner membrane transport protein YdhC
GRF62_00900	-5.2	-2.28	0.79	1.0e-04	3.6e-04	11.46	GeneName: cspH	description: Cold shock-like protein CspH
GRF62_19130	-5.0	-2.25	2.46	2.3e-15	2.4e-14	45.24
GRF62_02995	-5.0	-2.24	-0.53	2.4e-02	5.0e-02	4.32	GeneName: cusF	description: Cation efflux system protein CusF
GRF62_14260	-5.0	-2.24	0.10	2.4e-02	5.0e-02	4.32	GeneName: ypjK	description: Uncharacterized protein YpjK
GRF62_14550	-5.0	-2.24	5.12	8.5e-51	4.6e-49	100	GeneName: yfiC	description: tRNA1(Val) (adenine(37)-N6)-methyltransferase
GRF62_21575	-5.0	-2.24	-0.68	2.4e-02	5.0e-02	4.32	GeneName: exoD	description: Putative uncharacterized protein ExoD
GRF62_04290	-5.0	-2.24	0.25	1.6e-04	5.5e-04	10.83
GRF62_03405	-4.8	-2.2	7.92	2.0e-82	2.5e-80	100	GeneName: hemH	description: Ferrochelatase
GRF62_17380	-4.8	-2.19	5.51	1.0e-61	8.0e-60	100	GeneName: yoeI	description: Uncharacterized protein YoeI
GRF62_16410	-4.6	-2.15	4.08	4.6e-33	1.3e-31	100	GeneName: napH	description: Ferredoxin-type protein NapH
GRF62_19880	-4.6	-2.14	0.60	6.7e-04	2.0e-03	8.94	GeneName: yneK	description: Uncharacterized protein YneK
GRF62_07730	-4.5	-2.13	12.81	7.3e-89	1.2e-86	100	GeneName: katG	description: Catalase-peroxidase
GRF62_14010	-4.5	-2.12	3.26	1.1e-19	1.6e-18	59.16
GRF62_01965	-4.4	-2.11	3.76	1.2e-25	2.4e-24	78.45	GeneName: bioD1	description: ATP-dependent dethiobiotin synthetase BioD 1
GRF62_19445	-4.5	-2.11	6.20	6.8e-65	6.0e-63	100	GeneName: ydgI	description: Putative arginine/ornithine antiporter
GRF62_19995	-4.3	-2.08	0.19	1.1e-03	3.2e-03	8.30	GeneName: ydeS	description: Uncharacterized fimbrial-like protein YdeS
GRF62_05545	-4.3	-2.08	3.09	1.9e-19	2.7e-18	58.38
GRF62_17095	-4.2	-2.06	5.84	5.6e-57	3.7e-55	100	GeneName: yegD	description: Uncharacterized chaperone protein YegD
GRF62_15305	-4.0	-2.01	1.81	1.9e-08	1.1e-07	23.17	GeneName: yfeK	description: Uncharacterized protein YfeK
GRF62_17055	-4.0	-2	7.51	5.8e-62	4.7e-60	100	GeneName: mdtB	description: Multidrug resistance protein MdtB
GRF62_17530	-4.0	-2	3.61	4.5e-26	9.0e-25	79.88
GRF62_12755	4.0	2	8.02	5.1e-58	3.7e-56	100	GeneName: galP	description: Galactose-proton symporter
GRF62_02775	4.0	2.01	6.46	1.8e-47	8.8e-46	100	GeneName: citF	description: Citrate lyase alpha chain
GRF62_09895	4.1	2.02	11.77	4.8e-80	5.6e-78	100	GeneName: gadA	description: Glutamate decarboxylase alpha
GRF62_06925	4.1	2.03	1.02	2.6e-05	1.0e-04	13.29	GeneName: phnH	description: Alpha-D-ribose 1-methylphosphonate 5-triphosphate synthase subunit PhnH
GRF62_06915	4.1	2.04	1.66	1.2e-06	5.4e-06	17.49	GeneName: phnF	description: Probable transcriptional regulator PhnF
GRF62_06215	4.2	2.04	9.77	3.5e-79	3.9e-77	100	GeneName: nrdD	description: Anaerobic ribonucleoside-triphosphate reductase
GRF62_19090	4.2	2.05	2.89	4.8e-16	5.3e-15	47.43	GeneName: ydhY	description: Uncharacterized ferredoxin-like protein YdhY
GRF62_03870	4.4	2.1	4.42	8.4e-33	2.2e-31	100	GeneName: iraP	description: Anti-adapter protein IraP
GRF62_03885	4.4	2.1	5.37	3.3e-51	1.9e-49	100	GeneName: yaiY	description: Inner membrane protein YaiY
GRF62_08885	4.5	2.12	-0.11	7.9e-03	1.9e-02	5.71	GeneName: tnaC	description: Tryptophanase operon leader peptide
GRF62_00290	4.7	2.16	7.14	2.6e-75	2.9e-73	100	GeneName: ycfJ	description: Uncharacterized protein YcfJ
GRF62_05630	4.7	2.16	7.26	1.0e-80	1.2e-78	100	GeneName: yjiA	description: P-loop guanosine triphosphatase YjiA
GRF62_18195	4.7	2.16	6.29	1.4e-57	9.7e-56	100	GeneName: yebF	description: Protein YebF
GRF62_17145	4.7	2.17	2.65	1.7e-16	1.9e-15	48.88	GeneName: wcaA	description: Putative colanic acid biosynthesis glycosyl transferase WcaA
GRF62_17175	4.7	2.17	3.84	1.6e-34	4.6e-33	100	GeneName: gmd	description: GDP-mannose 4,6-dehydratase
GRF62_17185	4.7	2.17	2.31	2.0e-13	1.8e-12	39.01	GeneName: gmm	description: GDP-mannose mannosyl hydrolase
GRF62_20475	4.9	2.22	-0.52	1.4e-02	3.1e-02	5.01	GeneName: ynbB	description: Uncharacterized protein YnbB
GRF62_02040	5.2	2.29	7.42	1.7e-82	2.2e-80	100	GeneName: modA	description: Molybdate-binding protein ModA
GRF62_00140	5.3	2.31	1.33	5.9e-07	2.8e-06	18.44	GeneName: intE	description: Prophage integrase IntE
GRF62_21970	5.4	2.33	5.54	2.3e-56	1.5e-54	100	GeneName: umuC	description: Protein UmuC
GRF62_09640	5.5	2.35	7.03	1.7e-69	1.6e-67	100	GeneName: xylA	description: Xylose isomerase
GRF62_21250	5.6	2.36	8.76	2.5e-103	4.8e-101	100	GeneName: trpE	description: Anthranilate synthase component 1
GRF62_18190	5.7	2.39	6.33	2.2e-70	2.2e-68	100	GeneName: yebG	description: Uncharacterized protein YebG
GRF62_03125	5.9	2.44	-0.02	1.1e-03	3.1e-03	8.32	GeneName: sfmH	description: Uncharacterized fimbrial-like protein SfmH
GRF62_14355	6.1	2.47	8.60	5.4e-107	1.1e-104	100	GeneName: recN	description: DNA repair protein RecN
GRF62_09070	6.2	2.5	4.07	5.9e-43	2.5e-41	100	GeneName: tisB	description: Small toxic protein TisB
GRF62_05625	6.3	2.51	4.84	1.5e-63	1.3e-61	100	GeneName: yjiX	description: Uncharacterized protein YjiX
GRF62_17140	6.3	2.52	3.77	4.7e-37	1.6e-35	100	GeneName: wzc	description: Tyrosine-protein kinase wzc
GRF62_17135	6.4	2.53	0.71	2.7e-07	1.3e-06	19.51	GeneName: wzb	description: Low molecular weight protein-tyrosine-phosphatase Wzb
GRF62_17165	6.4	2.54	1.65	2.5e-15	2.6e-14	45.12	GeneName: wcaE	description: Putative colanic acid biosynthesis glycosyl transferase WcaE
GRF62_17150	6.5	2.55	0.99	4.3e-08	2.4e-07	22.00	GeneName: wcaB	description: Putative colanic acid biosynthesis acetyltransferase WcaB
GRF62_00120	6.8	2.6	2.30	9.0e-17	1.1e-15	49.75	GeneName: ymfH	description: Putative protein YmfH
GRF62_17180	6.9	2.64	3.10	9.5e-29	2.2e-27	88.54	GeneName: fcl	description: GDP-L-fucose synthase
GRF62_08555	7.1	2.66	9.56	9.5e-126	2.4e-123	100	GeneName: ilvC	description: Ketol-acid reductoisomerase (NADP(+))
GRF62_13975	7.2	2.69	5.98	1.4e-88	2.2e-86	100	GeneName: recX	description: Regulatory protein RecX
GRF62_00060	7.4	2.72	1.01	1.2e-08	7.2e-08	23.72	GeneName: stfE	description: Putative uncharacterized protein StfE
GRF62_04195	7.6	2.75	0.95	3.1e-06	1.3e-05	16.18	GeneName: yafO	description: mRNA interferase toxin YafO
GRF62_17160	7.8	2.8	2.36	3.6e-24	6.3e-23	73.75	GeneName: wcaD	description: Putative colanic acid polymerase
GRF62_00845	8.3	2.89	7.91	4.5e-121	1.0e-118	100	GeneName: torD	description: Chaperone protein TorD
GRF62_19485	8.3	2.89	7.94	7.1e-123	1.7e-120	100	GeneName: ydgD	description: Uncharacterized serine protease YdgD
GRF62_17130	8.4	2.9	2.68	5.4e-31	1.4e-29	95.85	GeneName: wza	description: Putative polysaccharide export protein Wza
GRF62_12480	8.8	2.96	5.64	3.7e-19	5.0e-18	57.47	GeneName: yghW	description: Uncharacterized protein YghW
GRF62_10040	9.0	3	7.75	1.2e-135	3.2e-133	100	GeneName: yhiM	description: Inner membrane protein YhiM
GRF62_05620	9.1	3.02	10.68	9.8e-164	3.9e-161	100	GeneName: btsT	description: Pyruvate/proton symporter BtsT
GRF62_01060	9.7	3.11	8.29	1.4e-151	4.7e-149	100	GeneName: sulA	description: Cell division inhibitor SulA
GRF62_00095	9.8	3.14	4.84	3.5e-83	4.7e-81	100	GeneName: ymfL	description: Uncharacterized protein YmfL
GRF62_09650	10.0	3.16	-0.75	2.2e-02	4.8e-02	4.39	GeneName: yiaB	description: Inner membrane protein YiaB
GRF62_00100	10.9	3.3	2.78	2.9e-34	8.4e-33	100	GeneName: croE	description: Prophage transcriptional regulatory protein
GRF62_12310	10.9	3.31	8.23	6.8e-183	2.9e-180	100	GeneName: tolC	description: Outer membrane protein TolC
GRF62_06760	11.0	3.32	6.74	7.6e-138	2.2e-135	100	GeneName: cadA	description: Inducible lysine decarboxylase
GRF62_00115	11.4	3.37	5.18	1.3e-92	2.3e-90	100	GeneName: ymfI	description: Uncharacterized protein YmfI
GRF62_00110	11.6	3.4	5.00	6.4e-89	1.1e-86	100	GeneName: ymfJ	description: Uncharacterized protein YmfJ
GRF62_00125	12.0	3.46	2.24	2.2e-23	3.9e-22	71.13	GeneName: xisE	description: Prophage excisionase-like protein
GRF62_21975	14.8	3.84	4.68	1.0e-86	1.4e-84	100	GeneName: umuD	description: Protein UmuD
GRF62_00065	15.8	3.97	3.52	1.3e-58	9.5e-57	100	GeneName: ymfQ	description: Uncharacterized protein YmfQ
GRF62_00080	16.8	4.1	2.32	7.7e-30	1.9e-28	92.08	GeneName: ymfR	description: Uncharacterized protein YmfR
GRF62_00075	18.9	4.35	3.10	1.6e-57	1.1e-55	100	GeneName: beeE	description: Protein BeeE
GRF62_00085	19.9	4.46	5.62	1.0e-156	3.7e-154	100	GeneName: ymfN	description: Protein YmfN
GRF62_00070	25.3	5.03	3.33	2.0e-67	1.9e-65	100	GeneName: jayE	description: Putative protein JayE
GRF62_00090	38.8	6.23	1.08	1.1e-22	1.8e-21	68.91
GRF62_19495	49.7	7.05	8.40	0.0e+00	0.0e+00	100
GRF62_00850	50.8	7.13	9.78	0.0e+00	0.0e+00	100	GeneName: torA	description: Trimethylamine-N-oxide reductase 1
GRF62_19490	52.3	7.23	6.26	9.8e-224	7.1e-221	100	GeneName: ydgU	description: Uncharacterized protein YdgU
GRF62_00855	57.8	7.6	7.86	0.0e+00	0.0e+00	100	GeneName: torC	description: Cytochrome c-type protein TorC

## Sheet: TopHits TCATd-C
GeneID	Fold	logFC	logCPM	pvalue	adj_pvalue	minFDR	Gene Name	Description
GRF62_02925	-24.4	-4.94	5.33	1.7e-49	5.6e-48	100	GeneName: fhuE	description: FhuE receptor
GRF62_01830	-22.5	-4.74	5.05	5.3e-32	9.2e-31	99.77	GeneName: efeB	description: Deferrochelatase/peroxidase EfeB
GRF62_02885	-19.9	-4.46	5.54	4.4e-64	1.9e-62	100	GeneName: efeO	description: Iron uptake system component EfeO
GRF62_17465	-19.3	-4.4	3.42	7.5e-31	1.3e-29	95.99	GeneName: bioC	description: Malonyl-[acyl-carrier protein] O-methyltransferase
GRF62_02935	-18.8	-4.34	4.73	9.4e-45	2.6e-43	100	GeneName: bioA	description: Adenosylmethionine-8-amino-7-oxononanoate aminotransferase
GRF62_02875	-18.4	-4.28	8.74	3.6e-241	1.7e-238	100	GeneName: galE	description: UDP-glucose 4-epimerase
GRF62_02930	-16.7	-4.09	8.55	3.1e-243	1.7e-240	100	GeneName: galT	description: Galactose-1-phosphate uridylyltransferase
GRF62_02880	-16.1	-4.01	8.80	1.5e-262	1.3e-259	100	GeneName: galK	description: Galactokinase
GRF62_20260	-15.3	-3.92	8.45	1.2e-98	1.0e-96	100	GeneName: galM	description: Aldose 1-epimerase
GRF62_02920	-15.2	-3.9	4.76	7.5e-79	4.6e-77	100	GeneName: citD	description: Citrate lyase acyl carrier protein
GRF62_18765	-15.0	-3.88	5.83	1.3e-118	1.5e-116	100	GeneName: citE	description: Citrate lyase subunit beta
GRF62_02735	-14.1	-3.76	3.31	5.1e-36	1.0e-34	100	GeneName: citX	description: Apo-citrate lyase phosphoribosyl-dephospho-CoA transferase
GRF62_19705	-13.9	-3.73	4.54	9.7e-41	2.3e-39	100	GeneName: citT	description: Citrate/succinate antiporter
GRF62_18770	-13.4	-3.66	2.79	7.5e-15	5.5e-14	44.04	GeneName: entH	description: Proofreading thioesterase EntH
GRF62_07055	-12.8	-3.58	6.12	1.9e-94	1.5e-92	100	GeneName: entA	description: 2,3-dihydro-2,3-dihydroxybenzoate dehydrogenase
GRF62_16655	-12.4	-3.52	6.46	1.1e-141	1.7e-139	100	GeneName: entB	description: Enterobactin synthase component B
GRF62_01975	-12.1	-3.48	7.00	2.0e-149	3.8e-147	100	GeneName: entE	description: Enterobactin synthase component E
GRF62_02870	-10.3	-3.21	6.46	4.0e-148	7.5e-146	100	GeneName: entC	description: Isochorismate synthase EntC
GRF62_00745	-10.1	-3.18	5.38	2.8e-29	4.3e-28	90.90	GeneName: fepB	description: Ferrienterobactin-binding periplasmic protein
GRF62_05545	-10.1	-3.18	5.38	1.1e-29	1.8e-28	92.18	GeneName: entS	description: Enterobactin exporter EntS
GRF62_06175	-10.1	-3.18	3.90	5.7e-16	4.5e-15	47.66	GeneName: fepC	description: Ferric enterobactin transport ATP-binding protein FepC
GRF62_00030	-10.1	-3.17	8.40	1.5e-203	5.5e-201	100	GeneName: entF	description: Enterobactin synthase component F
GRF62_02110	-9.7	-3.11	3.49	1.0e-42	2.7e-41	100	GeneName: ybdZ	description: Enterobactin biosynthesis protein YbdZ
GRF62_06210	-9.5	-3.07	5.10	9.9e-76	5.6e-74	100	GeneName: fes	description: Enterochelin esterase
GRF62_01980	-9.0	-3	7.80	3.2e-211	1.4e-208	100	GeneName: fepA	description: Ferrienterobactin receptor
GRF62_06205	-9.0	-2.99	2.38	2.5e-15	1.9e-14	45.55	GeneName: tauA	description: Taurine-binding periplasmic protein
GRF62_06180	-8.8	-2.97	3.62	2.4e-23	3.0e-22	71.50	GeneName: araB	description: Ribulokinase
GRF62_14080	-8.8	-2.97	4.77	5.6e-42	1.4e-40	100	GeneName: araA	description: L-arabinose isomerase
GRF62_05540	-8.6	-2.94	2.81	9.8e-25	1.3e-23	76.05	GeneName: araD	description: L-ribulose-5-phosphate 4-epimerase AraD
GRF62_05550	-8.6	-2.93	1.93	9.5e-12	5.7e-11	34.02	GeneName: fixX	description: Ferredoxin-like protein FixX
GRF62_18775	-8.6	-2.93	4.07	4.2e-39	9.7e-38	100	GeneName: fixC	description: Protein FixC
GRF62_09000	-8.5	-2.91	4.24	4.1e-47	1.2e-45	100	GeneName: fixB	description: Protein FixB
GRF62_02865	-8.1	-2.85	4.06	1.4e-42	3.6e-41	100	GeneName: fixA	description: Protein FixA
GRF62_19445	-7.8	-2.79	4.68	2.6e-87	1.7e-85	100	GeneName: caiT	description: L-carnitine/gamma-butyrobetaine antiporter
GRF62_07485	-7.7	-2.78	4.78	4.8e-38	1.1e-36	100	GeneName: caiA	description: Crotonobetainyl-CoA reductase
GRF62_19040	-7.7	-2.78	3.45	1.9e-19	2.0e-18	58.83
GRF62_10140	-7.5	-2.74	3.29	1.0e-31	1.8e-30	98.83
GRF62_01970	-7.4	-2.73	8.02	1.1e-53	3.9e-52	100	GeneName: fhuF	description: Ferric iron reductase protein FhuF
GRF62_17460	-7.4	-2.71	3.78	1.1e-34	2.2e-33	100	GeneName: yjhQ	description: Uncharacterized N-acetyltransferase YjhQ
GRF62_07480	-7.1	-2.66	1.73	6.0e-08	2.6e-07	21.90	GeneName: yjhI	description: Uncharacterized HTH-type transcriptional regulator YjhI
GRF62_07495	-6.9	-2.63	4.72	3.6e-22	4.1e-21	67.72	GeneName: fecR	description: Protein FecR
GRF62_08680	-6.9	-2.62	3.23	3.2e-18	2.9e-17	54.93	GeneName: idnD	description: L-idonate 5-dehydrogenase (NAD(P)(+))
GRF62_15435	-6.7	-2.6	2.11	2.2e-16	1.8e-15	48.99	GeneName: yjgN	description: Inner membrane protein YjgN
GRF62_01965	-6.7	-2.59	6.03	9.2e-81	5.8e-79	100	GeneName: nrdG	description: Anaerobic ribonucleoside-triphosphate reductase-activating protein
GRF62_12765	-6.7	-2.59	7.37	1.5e-128	1.9e-126	100	GeneName: malF	description: Maltose/maltodextrin transport system permease protein MalF
GRF62_00740	-6.6	-2.57	7.17	8.3e-132	1.2e-129	100	GeneName: malG	description: Maltose/maltodextrin transport system permease protein MalG
GRF62_07500	-6.4	-2.54	5.35	7.3e-44	2.0e-42	100	GeneName: zraS	description: Sensor protein ZraS
GRF62_19065	-6.5	-2.54	6.99	1.3e-94	1.0e-92	100	GeneName: thiE	description: Thiamine-phosphate synthase
GRF62_17380	-6.4	-2.52	6.48	6.9e-89	4.7e-87	100	GeneName: thiF	description: Sulfur carrier protein ThiS adenylyltransferase
GRF62_14555	-6.2	-2.5	4.13	1.1e-30	1.8e-29	95.47	GeneName: thiS	description: Sulfur carrier protein ThiS
GRF62_19710	-6.2	-2.5	7.35	2.6e-97	2.1e-95	100	GeneName: thiG	description: Thiazole synthase
GRF62_08285	-6.0	-2.45	7.16	4.6e-89	3.2e-87	100	GeneName: thiH	description: 2-iminoacetate synthase
GRF62_02105	-5.9	-2.44	7.56	1.4e-179	3.5e-177	100	GeneName: ptsA	description: Multiphosphoryl transfer protein 2
GRF62_13235	-6.0	-2.44	5.44	4.3e-57	1.7e-55	100	GeneName: sbp	description: Sulfate-binding protein
GRF62_07490	-5.8	-2.42	4.38	9.6e-33	1.7e-31	100	GeneName: rbsA	description: Ribose import ATP-binding protein RbsA
GRF62_00995	-5.8	-2.41	3.33	1.5e-27	2.2e-26	85.27	GeneName: rbsD	description: D-ribose pyranase
GRF62_07475	-5.7	-2.38	6.51	1.8e-72	9.7e-71	100	GeneName: ibpB	description: Small heat shock protein IbpB
GRF62_18785	-5.7	-2.38	6.27	2.2e-70	1.1e-68	100	GeneName: malS	description: Periplasmic alpha-amylase
GRF62_16915	-5.6	-2.37	5.78	4.2e-54	1.5e-52	100	GeneName: xylB	description: Xylulose kinase
GRF62_18780	-5.6	-2.37	5.74	1.1e-73	6.0e-72	100	GeneName: bcsA	description: Cellulose synthase catalytic subunit [UDP-forming]
GRF62_09180	-5.6	-2.36	6.20	2.8e-78	1.7e-76	100	GeneName: yhhQ	description: Queuosine precursor transporter
GRF62_05555	-5.5	-2.34	6.91	1.4e-69	6.6e-68	100	GeneName: garD	description: Galactarate dehydratase (L-threo-forming)
GRF62_19055	-5.4	-2.33	7.04	6.5e-87	4.2e-85	100	GeneName: tdcG	description: L-serine dehydratase TdcG
GRF62_19060	-5.4	-2.33	2.42	4.5e-24	5.6e-23	73.92	GeneName: ttdA	description: L(+)-tartrate dehydratase subunit alpha
GRF62_00330	-5.4	-2.32	8.91	4.0e-95	3.2e-93	100	GeneName: mdaB	description: Modulator of drug activity B
GRF62_01985	-5.4	-2.32	4.63	4.6e-67	2.1e-65	100	GeneName: mqsR	description: mRNA interferase toxin MqsR
GRF62_00220	-5.4	-2.32	5.41	3.7e-85	2.4e-83	100	GeneName: mqsA	description: Antitoxin MqsA
GRF62_20300	-5.3	-2.31	6.04	6.3e-71	3.3e-69	100	GeneName: ygiS	description: Probable deoxycholate-binding periplasmic protein YgiS
GRF62_02100	-5.2	-2.29	-0.70	2.2e-02	4.3e-02	4.53	GeneName: yqfG	description: Uncharacterized protein YqfG
GRF62_09155	-5.2	-2.29	3.68	1.5e-35	3.1e-34	100	GeneName: uacT	description: Uric acid transporter UacT
GRF62_00215	-5.2	-2.28	5.41	8.2e-71	4.2e-69	100	GeneName: ygfT	description: Uncharacterized protein YgfT
GRF62_05955	-5.1	-2.27	5.28	2.8e-77	1.6e-75	100	GeneName: kduI	description: 4-deoxy-L-threo-5-hexosulose-uronate ketol-isomerase
GRF62_18645	-5.2	-2.27	4.56	3.9e-46	1.2e-44	100	GeneName: kduD	description: 2-dehydro-3-deoxy-D-gluconate 5-dehydrogenase
GRF62_16910	-5.2	-2.27	2.91	3.2e-18	2.9e-17	54.93	GeneName: yqcE	description: Inner membrane protein YqcE
GRF62_19050	-5.1	-2.26	5.06	2.6e-45	7.3e-44	100	GeneName: yqaE	description: UPF0057 membrane protein YqaE
GRF62_18460	-5.0	-2.24	7.49	1.1e-71	5.7e-70	100	GeneName: suhB	description: Inositol-1-monophosphatase
GRF62_02890	-5.0	-2.23	5.88	4.4e-56	1.6e-54	100	GeneName: uraA	description: Uracil permease
GRF62_14950	-5.0	-2.23	0.44	9.7e-05	2.9e-04	11.77
GRF62_16605	-4.8	-2.18	6.95	4.7e-59	1.8e-57	100	GeneName: mqo	description: Probable malate:quinone oxidoreductase
GRF62_12770	-4.7	-2.17	7.70	2.0e-147	3.5e-145	100	GeneName: cirA	description: Colicin I receptor
GRF62_19295	-4.6	-2.16	6.13	4.8e-69	2.3e-67	100	GeneName: thiD	description: Hydroxymethylpyrimidine/phosphomethylpyrimidine kinase
GRF62_17540	-4.6	-2.14	3.86	1.3e-19	1.3e-18	59.37	GeneName: azuC	description: Uncharacterized protein AzuC
GRF62_02910	-4.5	-2.13	3.17	8.4e-18	7.5e-17	53.57	GeneName: ynjI	description: Inner membrane protein YnjI
GRF62_08675	-4.5	-2.12	4.45	3.7e-40	8.9e-39	100	GeneName: chbR	description: HTH-type transcriptional regulator ChbR
GRF62_13840	-4.5	-2.12	5.71	1.0e-71	5.4e-70	100	GeneName: sufA	description: Protein SufA
GRF62_17515	-4.5	-2.12	6.92	3.7e-61	1.5e-59	100	GeneName: sufB	description: FeS cluster assembly protein SufB
GRF62_01205	-4.4	-2.11	5.91	4.5e-55	1.6e-53	100	GeneName: sufC	description: Probable ATP-dependent transporter SufC
GRF62_19045	-4.4	-2.09	6.64	3.7e-69	1.8e-67	100	GeneName: sufD	description: FeS cluster assembly protein SufD
GRF62_05950	-4.3	-2.08	6.55	2.2e-67	1.0e-65	100	GeneName: sufS	description: Cysteine desulfurase
GRF62_05535	-4.3	-2.07	4.60	6.6e-36	1.4e-34	100	GeneName: sufE	description: Cysteine desulfuration protein SufE
GRF62_19130	-4.2	-2.05	7.81	8.5e-78	5.0e-76	100	GeneName: dtpA	description: Dipeptide and tripeptide permease A
GRF62_20710	-4.1	-2.04	4.67	3.7e-79	2.3e-77	100	GeneName: ydgV	description: Protein YdgV
GRF62_00210	-4.2	-2.04	5.32	3.1e-110	3.2e-108	100	GeneName: mdtJ	description: Spermidine export protein MdtJ
GRF62_02895	-4.1	-2.02	6.04	2.1e-111	2.2e-109	100	GeneName: mdtI	description: Spermidine export protein MdtI
GRF62_14770	-4.1	-2.02	4.49	1.4e-37	3.0e-36	100	GeneName: ydeN	description: Uncharacterized sulfatase YdeN
GRF62_16375	-4.1	-2.01	7.60	1.4e-186	4.3e-184	100	GeneName: yncE	description: Uncharacterized protein YncE
GRF62_08995	-4.0	-2.01	1.08	4.9e-03	1.1e-02	6.54	GeneName: yncL	description: Uncharacterized protein YncL
GRF62_17920	-4.0	-2	4.28	3.5e-16	2.8e-15	48.32	GeneName: trkG	description: Trk system potassium uptake protein TrkG
GRF62_05920	4.1	2.01	-0.59	2.0e-03	4.7e-03	7.73	GeneName: ariR	description: Regulatory protein AriR
GRF62_07430	4.0	2.01	0.11	1.1e-04	3.2e-04	11.59	GeneName: icd	description: Isocitrate dehydrogenase [NADP]
GRF62_05160	4.1	2.02	3.52	6.1e-15	4.5e-14	44.32	GeneName: ymfQ	description: Uncharacterized protein YmfQ
GRF62_06075	4.1	2.03	3.33	6.7e-14	4.7e-13	40.96	GeneName: jayE	description: Putative protein JayE
GRF62_14130	4.1	2.03	3.10	7.5e-08	3.2e-07	21.59	GeneName: beeE	description: Protein BeeE
GRF62_21975	4.1	2.03	2.32	1.2e-06	4.5e-06	17.75	GeneName: ymfR	description: Uncharacterized protein YmfR
GRF62_05185	4.2	2.04	5.62	4.6e-37	9.5e-36	100	GeneName: ymfN	description: Protein YmfN
GRF62_13590	4.2	2.06	6.68	4.6e-62	1.9e-60	100	GeneName: potA	description: Spermidine/putrescine import ATP-binding protein PotA
GRF62_09645	4.3	2.08	5.90	1.9e-63	8.3e-62	100	GeneName: potB	description: Spermidine/putrescine transport system permease protein PotB
GRF62_11850	4.4	2.1	5.14	9.7e-52	3.2e-50	100	GeneName: potC	description: Spermidine/putrescine transport system permease protein PotC
GRF62_07855	4.5	2.11	7.91	5.8e-116	6.6e-114	100	GeneName: torD	description: Chaperone protein TorD
GRF62_00075	4.5	2.12	9.78	0.0e+00	0.0e+00	100	GeneName: torA	description: Trimethylamine-N-oxide reductase 1
GRF62_08885	4.5	2.12	7.86	0.0e+00	0.0e+00	100	GeneName: torC	description: Cytochrome c-type protein TorC
GRF62_20025	4.5	2.13	2.31	7.6e-18	6.8e-17	53.70
GRF62_05060	4.6	2.15	8.29	1.5e-87	9.9e-86	100	GeneName: sulA	description: Cell division inhibitor SulA
GRF62_13115	4.7	2.17	5.31	1.9e-47	5.9e-46	100	GeneName: ompF	description: Outer membrane porin F
GRF62_05065	4.8	2.18	6.94	8.5e-208	3.4e-205	100	GeneName: fiu	description: Catecholate siderophore receptor Fiu
GRF62_09610	4.9	2.22	3.76	1.2e-29	1.8e-28	92.14	GeneName: bioD1	description: ATP-dependent dethiobiotin synthetase BioD 1
GRF62_05870	5.0	2.25	3.82	1.8e-55	6.6e-54	100	GeneName: bioF	description: 8-amino-7-oxononanoate synthase
GRF62_13120	5.1	2.25	4.13	1.1e-51	3.7e-50	100	GeneName: bioB	description: Biotin synthase
GRF62_05165	5.2	2.28	5.79	3.2e-65	1.4e-63	100	GeneName: pnuC	description: Nicotinamide riboside transporter PnuC
GRF62_12345	5.2	2.28	6.95	1.0e-92	7.6e-91	100	GeneName: nadA	description: Quinolinate synthase A
GRF62_04195	5.2	2.28	-0.90	2.4e-02	4.5e-02	4.47
GRF62_07435	5.3	2.31	7.01	1.1e-168	2.3e-166	100	GeneName: cspE	description: Cold shock-like protein CspE
GRF62_02790	5.4	2.32	6.46	1.8e-147	3.2e-145	100	GeneName: citF	description: Citrate lyase alpha chain
GRF62_03945	5.4	2.32	0.95	1.8e-03	4.3e-03	7.87	GeneName: yafO	description: mRNA interferase toxin YafO
GRF62_02075	5.4	2.33	3.09	1.1e-27	1.7e-26	85.62
GRF62_01060	5.5	2.34	5.04	1.7e-61	6.9e-60	100	GeneName: yjjZ	description: Uncharacterized protein YjjZ
GRF62_05175	5.5	2.35	4.67	7.7e-13	5.0e-12	37.53	GeneName: fecI	description: Probable RNA polymerase sigma factor FecI
GRF62_12385	5.5	2.35	7.25	4.4e-131	6.0e-129	100	GeneName: pyrB	description: Aspartate carbamoyltransferase
GRF62_11925	5.6	2.36	6.52	2.6e-104	2.5e-102	100	GeneName: pyrI	description: Aspartate carbamoyltransferase regulatory chain
GRF62_13035	5.7	2.38	6.10	2.2e-104	2.2e-102	100	GeneName: treB	description: PTS system trehalose-specific EIIBC component
GRF62_13250	5.6	2.38	4.98	5.0e-76	2.9e-74	100	GeneName: treC	description: Trehalose-6-phosphate hydrolase
GRF62_11900	5.7	2.38	9.77	1.1e-153	2.2e-151	100	GeneName: nrdD	description: Anaerobic ribonucleoside-triphosphate reductase
GRF62_05170	5.9	2.42	6.74	3.3e-92	2.4e-90	100	GeneName: cadA	description: Inducible lysine decarboxylase
GRF62_13040	5.8	2.42	-0.08	1.5e-03	3.6e-03	8.14	GeneName: nrfF	description: Formate-dependent nitrite reductase complex subunit NrfF
GRF62_00065	5.9	2.44	8.85	2.0e-172	4.6e-170	100	GeneName: lamB	description: Maltoporin
GRF62_00080	6.0	2.44	7.55	5.2e-113	5.7e-111	100	GeneName: malK	description: Maltose/maltodextrin import ATP-binding protein MalK
GRF62_13045	6.2	2.5	8.42	6.9e-147	1.1e-144	100	GeneName: malE	description: Maltose/maltodextrin-binding periplasmic protein
GRF62_00085	6.3	2.5	5.99	2.7e-60	1.1e-58	100	GeneName: zraP	description: Zinc resistance-associated protein
GRF62_14355	6.2	2.5	9.16	4.0e-103	3.7e-101	100	GeneName: thiC	description: Phosphomethylpyrimidine synthase
GRF62_06125	6.3	2.51	6.00	1.7e-134	2.4e-132	100	GeneName: fsaB	description: Fructose-6-phosphate aldolase 2
GRF62_08880	6.3	2.52	7.17	1.8e-72	9.8e-71	100	GeneName: metE	description: 5-methyltetrahydropteroyltriglutamate--homocysteine methyltransferase
GRF62_13125	6.3	2.52	9.56	1.8e-188	5.9e-186	100	GeneName: ilvC	description: Ketol-acid reductoisomerase (NADP(+))
GRF62_07260	6.6	2.56	9.15	5.1e-116	5.9e-114	100	GeneName: tnaA	description: Tryptophanase
GRF62_06220	6.7	2.59	-0.11	8.2e-03	1.7e-02	5.85	GeneName: tnaC	description: Tryptophanase operon leader peptide
GRF62_11920	6.7	2.59	8.31	1.8e-57	7.0e-56	100	GeneName: ibpA	description: Small heat shock protein IbpA
GRF62_09815	6.8	2.61	1.56	2.0e-09	9.9e-09	26.58
GRF62_11915	7.2	2.69	10.06	5.3e-102	4.6e-100	100	GeneName: gltS	description: Sodium/glutamate symporter
GRF62_12015	7.3	2.7	7.03	1.5e-183	4.5e-181	100	GeneName: xylA	description: Xylose isomerase
GRF62_10410	7.5	2.74	10.23	6.3e-176	1.5e-173	100	GeneName: malP	description: Maltodextrin phosphorylase
GRF62_06760	7.5	2.75	9.12	1.2e-134	1.8e-132	100	GeneName: malQ	description: 4-alpha-glucanotransferase
GRF62_12685	7.6	2.75	6.99	6.7e-90	4.7e-88	100	GeneName: tdcB	description: L-threonine dehydratase catabolic TdcB
GRF62_05070	7.6	2.76	8.95	5.8e-130	7.6e-128	100	GeneName: tdcE	description: PFL-like enzyme TdcE
GRF62_15165	7.6	2.76	7.06	4.6e-103	4.1e-101	100	GeneName: tdcF	description: Putative reactive intermediate deaminase TdcF
GRF62_13245	7.9	2.81	7.45	4.6e-103	4.1e-101	100	GeneName: uxaC	description: Uronate isomerase
GRF62_12380	8.0	2.83	10.36	2.9e-138	4.6e-136	100	GeneName: ansB	description: L-asparaginase 2
GRF62_00845	8.1	2.84	8.02	1.7e-252	1.2e-249	100	GeneName: galP	description: Galactose-proton symporter
GRF62_07270	8.2	2.87	4.78	5.1e-57	2.0e-55	100	GeneName: yqgC	description: Protein YqgC
GRF62_02780	8.4	2.89	4.93	7.1e-46	2.1e-44	100	GeneName: yqgB	description: Uncharacterized protein YqgB
GRF62_07265	8.4	2.9	8.98	2.4e-89	1.7e-87	100	GeneName: ygeY	description: Uncharacterized protein YgeY
GRF62_12375	8.5	2.91	8.26	5.7e-93	4.2e-91	100	GeneName: ygeX	description: Diaminopropionate ammonia-lyase
GRF62_06215	8.6	2.94	8.12	9.6e-113	1.0e-110	100	GeneName: ygeW	description: Putative carbamoyltransferase YgeW
GRF62_22075	8.7	2.96	3.58	6.0e-28	9.0e-27	86.53	GeneName: yqeG	description: Inner membrane transport protein YqeG
GRF62_07275	8.8	2.97	3.90	9.9e-23	1.2e-21	69.52	GeneName: hycA	description: Formate hydrogenlyase regulatory protein HycA
GRF62_19470	8.8	2.97	4.38	1.1e-51	3.7e-50	100	GeneName: nrdF	description: Ribonucleoside-diphosphate reductase 2 subunit beta
GRF62_19480	9.2	3.03	8.60	1.1e-108	1.1e-106	100	GeneName: recN	description: DNA repair protein RecN
GRF62_00070	9.3	3.05	7.44	3.2e-105	3.1e-103	100	GeneName: nadB	description: L-aspartate oxidase
GRF62_12170	9.4	3.06	1.39	2.7e-07	1.1e-06	19.80	GeneName: eutN	description: Ethanolamine utilization protein EutN
GRF62_02765	9.5	3.08	2.25	2.7e-14	1.9e-13	42.26	GeneName: psuG	description: Pseudouridine-5'-phosphate glycosidase
GRF62_07255	10.0	3.16	6.21	1.5e-67	6.9e-66	100	GeneName: thiM	description: Hydroxyethylthiazole kinase
GRF62_10405	10.0	3.16	5.51	4.9e-72	2.6e-70	100	GeneName: yoeI	description: Uncharacterized protein YoeI
GRF62_02770	10.8	3.29	5.17	1.9e-65	8.7e-64	100	GeneName: yeeR	description: Inner membrane protein YeeR
GRF62_19475	10.8	3.29	9.54	4.5e-297	4.9e-294	100	GeneName: flu	description: Antigen 43
GRF62_05180	10.9	3.31	2.58	8.8e-14	6.1e-13	40.57
GRF62_08555	11.1	3.33	0.59	2.6e-04	7.0e-04	10.47
GRF62_07710	11.8	3.44	1.40	4.9e-03	1.1e-02	6.54	GeneName: yeaR	description: Uncharacterized protein YeaR
GRF62_02775	12.2	3.49	4.03	2.3e-73	1.3e-71	100	GeneName: chbB	description: PTS system N,N'-diacetylchitobiose-specific EIIB component
GRF62_07705	12.4	3.51	5.52	4.8e-125	5.9e-123	100	GeneName: chbC	description: PTS system N,N'-diacetylchitobiose-specific EIIC component
GRF62_19485	12.9	3.59	3.30	1.4e-35	2.8e-34	100	GeneName: chbA	description: PTS system N,N'-diacetylchitobiose-specific EIIA component
GRF62_09640	14.6	3.83	4.71	2.6e-47	7.9e-46	100	GeneName: chbF	description: 6-phospho-beta-glucosidase
GRF62_02060	15.0	3.88	2.46	3.2e-12	2.0e-11	35.55
GRF62_02065	16.6	4.08	6.20	4.8e-95	3.8e-93	100	GeneName: ydgI	description: Putative arginine/ornithine antiporter
GRF62_02070	16.6	4.08	7.94	3.9e-183	1.0e-180	100	GeneName: ydgD	description: Uncharacterized serine protease YdgD
GRF62_12755	18.7	4.32	6.26	1.2e-249	7.5e-247	100	GeneName: ydgU	description: Uncharacterized protein YdgU
GRF62_00850	51.3	7.16	8.40	0.0e+00	0.0e+00	100	GeneName:	description:
GRF62_19495	52.7	7.26	4.96	2.7e-95	2.2e-93	100	GeneName: cspB	description: Cold shock-like protein CspB
GRF62_19490	56.6	7.52	-0.23	1.1e-03	2.7e-03	8.55	GeneName: essQ	description: Prophage lysis protein S homolog EssQ
GRF62_00855	59.9	7.74	4.68	2.3e-16	1.9e-15	48.93	GeneName: umuD	description: Protein UmuD

## Sheet: TopHits TMP-C
GeneID	Fold	logFC	logCPM	pvalue	adj_pvalue	minFDR	Gene Name	Description
GRF62_03985	-72.9	-8.54	3.71	9.7e-57	8.4e-56	100	GeneName: ymfD	description: Uncharacterized protein YmfD
GRF62_03990	-54.0	-7.35	10.56	2.3e-95	4.1e-94	100	GeneName: icd	description: Isocitrate dehydrogenase [NADP]
GRF62_11125	-47.3	-6.88	7.85	9.2e-95	1.7e-93	100	GeneName: phoP	description: Transcriptional regulatory protein PhoP
GRF62_11900	-44.1	-6.64	7.69	5.4e-164	3.3e-162	100	GeneName: phoQ	description: Sensor protein PhoQ
GRF62_09150	-40.2	-6.34	6.66	7.8e-60	7.1e-59	100	GeneName: potD	description: Spermidine/putrescine-binding periplasmic protein
GRF62_08880	-39.1	-6.25	8.65	2.5e-119	7.2e-118	100	GeneName: fabD	description: Malonyl CoA-acyl carrier protein transacylase
GRF62_00995	-38.0	-6.16	8.77	3.8e-122	1.1e-120	100	GeneName: fabH	description: 3-oxoacyl-[acyl-carrier-protein] synthase 3
GRF62_17605	-36.7	-6.06	8.00	5.3e-103	1.1e-101	100	GeneName: plsX	description: Phosphate acyltransferase
GRF62_11855	-34.3	-5.85	8.06	2.7e-172	1.7e-170	100	GeneName: rpmF	description: 50S ribosomal protein L32
GRF62_03995	-34.0	-5.83	9.74	4.4e-258	1.6e-255	100	GeneName: yceD	description: Large ribosomal RNA subunit accumulation protein YceD
GRF62_04970	-32.5	-5.7	6.72	1.3e-64	1.3e-63	100	GeneName: pyrC	description: Dihydroorotase
GRF62_17380	-31.8	-5.64	3.39	5.4e-18	1.8e-17	55.61	GeneName: yceJ	description: Cytochrome b561 homolog 2
GRF62_22045	-27.8	-5.28	8.10	5.3e-105	1.2e-103	100	GeneName: mdtG	description: Multidrug resistance protein MdtG
GRF62_07730	-27.5	-5.24	1.68	2.5e-05	4.5e-05	14.46	GeneName: csgA	description: Major curlin subunit
GRF62_11860	-27.1	-5.21	3.59	3.3e-16	1.0e-15	49.77	GeneName: csgD	description: CsgBAC operon transcriptional regulatory protein
GRF62_11865	-26.9	-5.18	1.09	5.4e-05	9.5e-05	13.36	GeneName: csgE	description: Curli production assembly/transport component CsgE
GRF62_03610	-26.7	-5.16	1.64	2.8e-10	6.7e-10	30.47	GeneName: rutA	description: Pyrimidine monooxygenase RutA
GRF62_02535	-26.1	-5.11	1.26	4.3e-08	9.1e-08	23.38	GeneName: rutC	description: Putative aminoacrylate peracid reductase RutC
GRF62_03600	-25.8	-5.08	1.35	8.6e-08	1.8e-07	22.40	GeneName: rutD	description: Putative aminoacrylate hydrolase RutD
GRF62_15410	-25.7	-5.07	2.90	7.7e-22	2.9e-21	68.21	GeneName: ymdF	description: Uncharacterized protein YmdF
GRF62_19215	-25.0	-5	4.24	1.2e-59	1.1e-58	100	GeneName: yccJ	description: Uncharacterized protein YccJ
GRF62_19745	-24.9	-4.99	7.66	9.3e-78	1.2e-76	100	GeneName: cbpM	description: Chaperone modulatory protein CbpM
GRF62_07265	-24.3	-4.93	7.47	3.6e-66	3.8e-65	100	GeneName: cspG	description: Cold shock-like protein CspG
GRF62_19220	-22.5	-4.75	3.25	3.3e-25	1.4e-24	79.24	GeneName: gfcE	description: Putative polysaccharide export protein GfcE
GRF62_11185	-21.9	-4.68	7.03	5.8e-97	1.1e-95	100	GeneName: etk	description: Tyrosine-protein kinase etk
GRF62_14770	-21.9	-4.68	8.51	3.7e-130	1.2e-128	100	GeneName: appA	description: Periplasmic AppA protein
GRF62_19210	-21.9	-4.68	6.15	3.1e-104	6.8e-103	100	GeneName: appX	description: Putative cytochrome bd-II ubiquinol oxidase subunit AppX
GRF62_05835	-21.6	-4.65	8.82	1.5e-108	3.6e-107	100	GeneName: appB	description: Cytochrome bd-II ubiquinol oxidase subunit 2
GRF62_08440	-21.5	-4.64	9.40	1.7e-91	2.9e-90	100	GeneName: appC	description: Cytochrome bd-II ubiquinol oxidase subunit 1
GRF62_19160	-21.5	-4.64	6.90	7.1e-71	8.3e-70	100	GeneName: hyaF	description: Hydrogenase-1 operon protein HyaF
GRF62_13125	-21.5	-4.63	7.50	2.7e-85	4.2e-84	100	GeneName: hyaD	description: Hydrogenase 1 maturation protease
GRF62_05360	-21.3	-4.61	8.12	9.3e-78	1.2e-76	100	GeneName: hyaC	description: Probable Ni/Fe-hydrogenase 1 B-type cytochrome subunit
GRF62_06195	-21.3	-4.61	4.90	8.1e-55	6.8e-54	100	GeneName: yccF	description: Inner membrane protein YccF
GRF62_16550	-21.2	-4.6	8.55	5.8e-76	7.4e-75	100	GeneName: pncB	description: Nicotinate phosphoribosyltransferase
GRF62_06380	-21.0	-4.58	7.38	3.0e-100	6.1e-99	100	GeneName: ihfB	description: Integration host factor subunit beta
GRF62_02105	-20.8	-4.56	8.58	6.3e-122	1.9e-120	100	GeneName: cmk	description: Cytidylate kinase
GRF62_21250	-20.3	-4.51	6.87	1.0e-59	9.3e-59	100	GeneName: aroA	description: 3-phosphoshikimate 1-carboxyvinyltransferase
GRF62_08780	-20.3	-4.5	7.24	2.2e-187	1.8e-185	100	GeneName: ycaO	description: Ribosomal protein S12 methylthiotransferase accessory factor YcaO
GRF62_11870	-19.5	-4.42	13.76	5.1e-85	7.6e-84	100	GeneName: pflB	description: Formate acetyltransferase 1
GRF62_11895	-19.5	-4.42	5.99	1.0e-55	8.4e-55	100	GeneName: dmsB	description: Anaerobic dimethyl sulfoxide reductase chain B
GRF62_08445	-19.4	-4.41	9.11	2.8e-233	5.7e-231	100	GeneName: trxB	description: Thioredoxin reductase
GRF62_06365	-19.1	-4.37	2.60	1.6e-13	4.5e-13	41.00
GRF62_18545	-18.4	-4.29	5.43	2.0e-67	2.2e-66	100	GeneName:	description:
GRF62_19730	-17.8	-4.22	6.46	5.6e-62	5.3e-61	100	GeneName: artI	description: Putative ABC transporter arginine-binding protein 2
GRF62_04565	-17.6	-4.2	5.37	2.9e-54	2.4e-53	100	GeneName: artM	description: Arginine ABC transporter permease protein ArtM
GRF62_11910	-17.6	-4.19	6.45	1.2e-98	2.4e-97	100	GeneName: nfsA	description: Oxygen-insensitive NADPH nitroreductase
GRF62_01325	-17.2	-4.15	5.43	7.7e-94	1.4e-92	100	GeneName: ybjC	description: Uncharacterized protein YbjC
GRF62_17910	-17.0	-4.12	9.03	1.0e-278	5.6e-276	100	GeneName: yliI	description: Aldose sugar dehydrogenase YliI
GRF62_05335	-16.9	-4.11	6.34	6.3e-101	1.3e-99	100	GeneName: rimO	description: Ribosomal protein S12 methylthiotransferase RimO
GRF62_13115	-16.8	-4.1	7.76	2.6e-79	3.6e-78	100	GeneName: ybiT	description: Uncharacterized ABC transporter ATP-binding protein YbiT
GRF62_01410	-16.6	-4.08	8.50	3.1e-104	6.8e-103	100	GeneName: ybiS	description: Probable L,D-transpeptidase YbiS
GRF62_00400	-16.5	-4.07	10.41	5.9e-137	2.2e-135	100	GeneName: dps	description: DNA protection during starvation protein
GRF62_08435	-16.4	-4.05	8.92	5.9e-112	1.5e-110	100	GeneName: glnH	description: Glutamine-binding periplasmic protein
GRF62_18770	-16.4	-4.05	6.06	4.4e-71	5.1e-70	100	GeneName: rlmF	description: Ribosomal RNA large subunit methyltransferase F
GRF62_11555	-16.2	-4.03	7.55	3.9e-75	4.9e-74	100	GeneName: ybiJ	description: Uncharacterized protein YbiJ
GRF62_12765	-16.1	-4.02	7.40	1.7e-98	3.4e-97	100	GeneName: rhlE	description: ATP-dependent RNA helicase RhlE
GRF62_15400	-16.0	-4	8.80	2.3e-102	4.7e-101	100	GeneName: ybhF	description: Probable multidrug ABC transporter ATP-binding protein YbhF
GRF62_18710	-15.9	-3.98	7.02	2.5e-81	3.6e-80	100	GeneName: ybhS	description: Probable multidrug ABC transporter permease YbhS
GRF62_02120	-15.8	-3.97	3.12	5.1e-25	2.2e-24	78.62	GeneName: clsB	description: Cardiolipin synthase B
GRF62_12200	-15.8	-3.97	7.42	2.5e-130	8.2e-129	100	GeneName: ybhC	description: Putative acyl-CoA thioester hydrolase YbhC
GRF62_02540	-15.7	-3.96	6.49	6.3e-71	7.4e-70	100	GeneName: modC	description: Molybdenum import ATP-binding protein ModC
GRF62_13700	-15.5	-3.94	6.57	3.3e-79	4.5e-78	100	GeneName: modB	description: Molybdenum transport system permease protein ModB
GRF62_04315	-15.2	-3.9	0.12	1.1e-03	1.8e-03	9.16
GRF62_20770	-15.2	-3.89	4.27	3.8e-67	4.0e-66	100
GRF62_03435	-15.0	-3.87	1.65	2.7e-13	7.4e-13	40.29
GRF62_08895	-14.9	-3.86	3.26	3.9e-28	1.8e-27	88.85
GRF62_02140	-14.8	-3.85	4.05	3.2e-39	1.9e-38	100
GRF62_10885	-14.8	-3.84	5.24	1.3e-102	2.8e-101	100
GRF62_06390	-14.7	-3.83	4.14	4.0e-30	1.9e-29	95.41
GRF62_14945	-14.7	-3.83	8.12	2.0e-108	4.8e-107	100	GeneName: sucD	description: Succinate--CoA ligase [ADP-forming] subunit alpha
GRF62_11560	-14.6	-3.82	8.39	1.4e-86	2.2e-85	100	GeneName: sucC	description: Succinate--CoA ligase [ADP-forming] subunit beta
GRF62_11905	-14.6	-3.82	9.49	4.7e-114	1.2e-112	100	GeneName: sucB	description: Dihydrolipoyllysine-residue succinyltransferase component of 2-oxoglutarate dehydrogenase complex
GRF62_19700	-14.5	-3.81	10.27	5.0e-100	1.0e-98	100	GeneName: sucA	description: 2-oxoglutarate dehydrogenase E1 component
GRF62_05265	-14.3	-3.78	6.35	1.1e-65	1.1e-64	100	GeneName: sdhB	description: Succinate dehydrogenase iron-sulfur subunit
GRF62_13840	-14.2	-3.77	8.07	1.8e-70	2.1e-69	100	GeneName: sdhA	description: Succinate dehydrogenase flavoprotein subunit
GRF62_11190	-14.2	-3.76	6.08	4.6e-74	5.7e-73	100	GeneName: abrB	description: Putative regulator AbrB
GRF62_08910	-13.4	-3.66	2.95	4.4e-31	2.2e-30	98.53	GeneName: ybgA	description: Uncharacterized protein YbgA
GRF62_08875	-13.3	-3.65	1.57	1.0e-12	2.8e-12	38.39	GeneName: ybfC	description: Uncharacterized protein YbfC
GRF62_13120	-13.3	-3.64	1.71	4.8e-19	1.6e-18	59.08	GeneName: ybfB	description: Uncharacterized protein YbfB
GRF62_06180	-13.2	-3.63	8.21	3.6e-98	6.8e-97	100	GeneName: rhsC	description: Protein RhsC
GRF62_14555	-13.2	-3.63	4.69	1.2e-67	1.3e-66	100	GeneName: ybfA	description: Uncharacterized protein YbfA
GRF62_15705	-13.1	-3.62	8.67	5.1e-122	1.5e-120	100	GeneName: kdpC	description: Potassium-transporting ATPase KdpC subunit
GRF62_03730	-13.0	-3.61	10.21	2.8e-157	1.4e-155	100	GeneName: kdpD	description: Sensor protein KdpD
GRF62_13845	-13.1	-3.61	6.49	1.8e-155	8.9e-154	100	GeneName: kdpE	description: KDP operon transcriptional regulatory protein KdpE
GRF62_16260	-13.1	-3.61	7.46	6.1e-71	7.2e-70	100	GeneName: fldA	description: Flavodoxin 1
GRF62_07260	-12.7	-3.56	5.81	5.0e-105	1.1e-103	100	GeneName: uof	description: fur leader peptide
GRF62_00395	-12.6	-3.54	8.68	2.4e-159	1.3e-157	100	GeneName: fur	description: Ferric uptake regulation protein
GRF62_08900	-12.5	-3.54	3.43	2.6e-22	9.9e-22	69.78	GeneName: chiQ	description: Uncharacterized lipoprotein ChiQ
GRF62_02460	-12.4	-3.52	9.12	6.7e-74	8.3e-73	100	GeneName: glnS	description: Glutamine--tRNA ligase
GRF62_06400	-12.4	-3.52	6.09	3.5e-111	8.6e-110	100
GRF62_11565	-12.4	-3.52	5.55	4.9e-48	3.6e-47	100
GRF62_11915	-12.4	-3.52	5.41	1.8e-63	1.7e-62	100
GRF62_14515	-12.3	-3.51	2.46	3.9e-15	1.2e-14	46.28
GRF62_10405	-12.2	-3.5	3.92	1.4e-59	1.3e-58	100
GRF62_11170	-12.2	-3.49	4.43	4.5e-52	3.5e-51	100
GRF62_12150	-12.2	-3.49	5.66	5.2e-55	4.3e-54	100	GeneName: rsfS	description: Ribosomal silencing factor RsfS
GRF62_15675	-12.2	-3.49	9.97	1.7e-119	4.9e-118	100	GeneName: uspG	description: Universal stress protein UP12
GRF62_10890	-12.1	-3.48	5.33	7.6e-113	1.9e-111	100	GeneName: fepD	description: Ferric enterobactin transport system permease protein FepD
GRF62_15725	-12.1	-3.48	5.45	1.5e-116	4.1e-115	100	GeneName: fepG	description: Ferric enterobactin transport system permease protein FepG
GRF62_10900	-12.1	-3.47	5.06	1.6e-44	1.1e-43	100	GeneName: ompT	description: Protease 7
GRF62_10935	-12.0	-3.46	4.63	5.5e-51	4.2e-50	100	GeneName: borD	description: Prophage lipoprotein Bor homolog
GRF62_11615	-12.0	-3.46	3.21	8.4e-18	2.8e-17	54.99	GeneName: rzoD	description: Prophage outer membrane lipoprotein RzoD
GRF62_15405	-12.0	-3.46	2.73	1.2e-14	3.4e-14	44.72
GRF62_07760	-11.9	-3.45	7.20	9.5e-107	2.2e-105	100	GeneName: cysS	description: Cysteine--tRNA ligase
GRF62_10370	-11.9	-3.44	6.76	6.5e-67	7.0e-66	100	GeneName: ppiB	description: Peptidyl-prolyl cis-trans isomerase B
GRF62_02515	-11.8	-3.43	6.99	3.6e-66	3.8e-65	100	GeneName: ybbJ	description: Inner membrane protein YbbJ
GRF62_03725	-11.7	-3.43	7.25	6.4e-207	8.6e-205	100	GeneName: ybaT	description: Inner membrane transport protein YbaT
GRF62_15240	-11.8	-3.43	6.73	2.1e-202	2.4e-200	100	GeneName: glsA1	description: Glutaminase 1
GRF62_16685	-11.8	-3.43	4.62	9.5e-47	6.8e-46	100	GeneName: ybaQ	description: Uncharacterized HTH-type transcriptional regulator YbaQ
GRF62_09685	-11.7	-3.41	9.08	2.9e-108	6.8e-107	100	GeneName: adk	description: Adenylate kinase
GRF62_12645	-11.6	-3.41	7.81	4.8e-190	4.0e-188	100	GeneName: apt	description: Adenine phosphoribosyltransferase
GRF62_06395	-11.6	-3.4	9.19	4.1e-120	1.2e-118	100	GeneName: ppiD	description: Peptidyl-prolyl cis-trans isomerase D
GRF62_12770	-11.5	-3.4	10.18	0.0e+00	0.0e+00	100	GeneName: tig	description: Trigger factor
GRF62_08785	-11.5	-3.39	3.64	3.8e-21	1.4e-20	65.97	GeneName: bolA	description: DNA-binding transcriptional regulator BolA
GRF62_04720	-11.3	-3.37	6.64	6.7e-185	5.1e-183	100	GeneName: yajG	description: Uncharacterized lipoprotein YajG
GRF62_13080	-11.4	-3.37	6.33	3.9e-95	7.1e-94	100	GeneName: ampG	description: Anhydromuropeptide permease
GRF62_19725	-11.3	-3.37	8.44	9.1e-121	2.7e-119	100	GeneName: cyoA	description: Cytochrome bo(3) ubiquinol oxidase subunit 2
GRF62_04170	-11.3	-3.36	9.17	1.6e-142	6.5e-141	100	GeneName: cyoB	description: Cytochrome bo(3) ubiquinol oxidase subunit 1
GRF62_07555	-11.3	-3.36	7.08	1.0e-91	1.7e-90	100	GeneName: cyoC	description: Cytochrome bo(3) ubiquinol oxidase subunit 3
GRF62_18415	-11.3	-3.36	6.02	2.9e-91	4.7e-90	100	GeneName: cyoD	description: Cytochrome bo(3) ubiquinol oxidase subunit 4
GRF62_21255	-11.2	-3.35	7.61	2.0e-143	8.0e-142	100	GeneName: tsx	description: Nucleoside-specific channel-forming protein Tsx
GRF62_16605	-11.2	-3.35	3.95	7.4e-49	5.4e-48	100	GeneName: yajD	description: Putative HNH nuclease YajD
GRF62_08905	-11.1	-3.34	7.87	9.8e-97	1.8e-95	100	GeneName: yajC	description: Sec translocon accessory complex subunit YajC
GRF62_18375	-11.1	-3.33	8.39	3.5e-133	1.2e-131	100	GeneName: tgt	description: Queuine tRNA-ribosyltransferase
GRF62_17465	-11.1	-3.33	6.72	3.7e-71	4.4e-70	100	GeneName: queA	description: S-adenosylmethionine:tRNA ribosyltransferase-isomerase
GRF62_10910	-10.8	-3.29	5.94	2.0e-65	2.1e-64	100	GeneName: phoB	description: Phosphate regulon transcriptional regulatory protein PhoB
GRF62_12425	-10.8	-3.29	7.42	1.1e-70	1.3e-69	100	GeneName: rdgC	description: Recombination-associated protein RdgC
GRF62_08620	-10.8	-3.28	5.34	1.0e-85	1.5e-84	100	GeneName: tauD	description: Alpha-ketoglutarate-dependent taurine dioxygenase
GRF62_12945	-10.7	-3.28	9.76	0.0e+00	0.0e+00	100	GeneName: frmR	description: Transcriptional repressor FrmR
GRF62_13500	-10.6	-3.26	12.23	0.0e+00	0.0e+00	100	GeneName: frmA	description: S-(hydroxymethyl)glutathione dehydrogenase
GRF62_16600	-10.6	-3.26	10.29	0.0e+00	0.0e+00	100	GeneName: frmB	description: S-formylglutathione hydrolase FrmB
GRF62_10030	-10.6	-3.25	5.87	1.8e-80	2.5e-79	100	GeneName: yaiL	description: Uncharacterized protein YaiL
GRF62_18845	-10.5	-3.24	2.64	7.8e-15	2.3e-14	45.30	GeneName: mhpF	description: Acetaldehyde dehydrogenase
GRF62_14620	-10.4	-3.23	4.67	2.1e-43	1.4e-42	100	GeneName: perR	description: HTH-type transcriptional regulator PerR
GRF62_03405	-10.4	-3.23	6.59	4.3e-129	1.4e-127	100	GeneName: gpt	description: Xanthine phosphoribosyltransferase
GRF62_10895	-10.3	-3.22	6.28	2.0e-72	2.5e-71	100	GeneName: dinB	description: DNA polymerase IV
GRF62_11175	-10.4	-3.22	7.99	1.1e-204	1.4e-202	100	GeneName: mltD	description: Membrane-bound lytic murein transglycosylase D
GRF62_06270	-10.3	-3.21	1.57	1.9e-07	4.0e-07	21.25
GRF62_10905	-10.2	-3.2	8.50	1.2e-80	1.7e-79	100	GeneName: accA	description: Acetyl-coenzyme A carboxylase carboxyl transferase subunit alpha
GRF62_09265	-10.2	-3.19	9.02	1.4e-86	2.1e-85	100	GeneName: tsf	description: Elongation factor Ts
GRF62_19835	-10.1	-3.18	10.04	7.2e-253	2.4e-250	100	GeneName: degP	description: Periplasmic serine endoprotease DegP
GRF62_06175	-10.0	-3.16	1.89	5.3e-13	1.5e-12	39.31	GeneName: folK	description: 2-amino-4-hydroxy-6-hydroxymethyldihydropteridine pyrophosphokinase
GRF62_10745	-9.9	-3.15	0.86	1.2e-02	1.7e-02	5.88	GeneName: yadN	description: Uncharacterized fimbrial-like protein YadN
GRF62_20940	-9.8	-3.13	8.38	1.4e-159	7.9e-158	100	GeneName: panD	description: Aspartate 1-decarboxylase
GRF62_01995	-9.7	-3.12	6.90	1.3e-67	1.4e-66	100	GeneName: hpt	description: Hypoxanthine phosphoribosyltransferase
GRF62_02125	-9.7	-3.11	5.05	2.0e-46	1.4e-45	100	GeneName: hofB	description: Protein transport protein HofB homolog
GRF62_02465	-9.7	-3.11	12.80	3.9e-124	1.2e-122	100	GeneName: lpxC	description: UDP-3-O-acyl-N-acetylglucosamine deacetylase
GRF62_13995	-9.6	-3.11	-0.95	3.2e-02	4.4e-02	4.51	GeneName: fruL	description: Putative fruR/shl operon leader peptide
GRF62_07540	-9.6	-3.1	3.93	1.1e-18	3.6e-18	57.96	GeneName: leuO	description: HTH-type transcriptional regulator LeuO
GRF62_17170	-9.6	-3.1	7.31	2.0e-97	3.8e-96	100	GeneName: leuA	description: 2-isopropylmalate synthase
GRF62_05340	-9.6	-3.09	6.66	1.2e-73	1.5e-72	100	GeneName: polB	description: DNA polymerase II
GRF62_11920	-9.5	-3.09	5.54	9.0e-32	4.5e-31	100	GeneName: rihC	description: Non-specific ribonucleoside hydrolase RihC
GRF62_03080	-9.5	-3.08	5.96	1.0e-128	3.2e-127	100	GeneName: rpsT	description: 30S ribosomal protein S20
GRF62_12950	-9.5	-3.08	3.47	4.1e-36	2.3e-35	100	GeneName: yaaW	description: UPF0174 protein YaaW
GRF62_04290	-9.5	-3.08	8.35	3.1e-215	4.8e-213	100	GeneName: yaaA	description: UPF0246 protein YaaA
GRF62_14000	-9.4	-3.07	5.75	1.5e-82	2.3e-81	100	GeneName: yaaX	description: Uncharacterized protein YaaX
GRF62_11580	-9.3	-3.05	9.07	1.8e-92	3.1e-91	100	GeneName: thrA	description: Bifunctional aspartokinase/homoserine dehydrogenase 1
GRF62_14850	-9.3	-3.05	0.72	2.1e-07	4.4e-07	21.12	GeneName: thrL	description: thr operon leader peptide
GRF62_12670	-9.2	-3.04	10.96	7.8e-107	1.8e-105	100	GeneName: deoD	description: Purine nucleoside phosphorylase DeoD-type
GRF62_19840	-9.2	-3.04	9.08	1.0e-134	3.6e-133	100	GeneName: prfC	description: Peptide chain release factor 3
GRF62_09260	-9.2	-3.03	5.59	5.8e-155	2.8e-153	100	GeneName: bglJ	description: Transcriptional activator protein BglJ
GRF62_13990	-9.2	-3.03	8.04	1.1e-167	6.7e-166	100	GeneName: mdtM	description: Multidrug resistance protein MdtM
GRF62_21200	-9.2	-3.03	5.94	9.1e-106	2.1e-104	100	GeneName: yjiN	description: Uncharacterized protein YjiN
GRF62_08590	-9.1	-3.01	5.91	4.3e-69	4.8e-68	100	GeneName: uxuB	description: D-mannonate oxidoreductase
GRF62_02525	-8.9	-2.99	5.79	4.6e-58	4.1e-57	100	GeneName: uxuA	description: Mannonate dehydratase
GRF62_03635	-8.9	-2.98	4.45	2.2e-66	2.3e-65	100	GeneName: fimB	description: Type 1 fimbriae regulatory protein FimB
GRF62_03615	-8.8	-2.97	8.73	2.9e-84	4.3e-83	100	GeneName: ridA	description: 2-iminobutanoate/2-iminopropanoate deaminase
GRF62_15670	-8.8	-2.97	8.22	2.9e-116	8.0e-115	100	GeneName: mgtA	description: Magnesium-transporting ATPase, P-type 1
GRF62_16230	-8.8	-2.97	4.29	1.7e-46	1.2e-45	100	GeneName: mgtL	description: mgtA leader peptide
GRF62_21720	-8.8	-2.97	8.56	5.5e-154	2.7e-152	100	GeneName: ppa	description: Inorganic pyrophosphatase
GRF62_05620	-8.8	-2.97	5.14	2.0e-82	3.0e-81	100	GeneName: ytfH	description: Uncharacterized HTH-type transcriptional regulator YtfH
GRF62_17165	-8.8	-2.97	8.12	8.4e-216	1.4e-213	100	GeneName: fklB	description: FKBP-type 22 kDa peptidyl-prolyl cis-trans isomerase
GRF62_01675	-8.7	-2.95	3.38	5.2e-53	4.2e-52	100	GeneName: yjfZ	description: Uncharacterized protein YjfZ
GRF62_19735	-8.7	-2.94	9.15	1.2e-132	4.1e-131	100	GeneName: rplI	description: 50S ribosomal protein L9
GRF62_11610	-8.6	-2.93	8.42	5.5e-204	6.6e-202	100	GeneName: rpsR	description: 30S ribosomal protein S18
GRF62_12955	-8.6	-2.93	9.69	3.0e-194	2.9e-192	100	GeneName: priB	description: Primosomal replication protein N
GRF62_13085	-8.6	-2.93	10.52	1.3e-209	1.9e-207	100	GeneName: rpsF	description: 30S ribosomal protein S6
GRF62_08080	-8.5	-2.91	2.04	2.5e-12	6.7e-12	37.11
GRF62_11325	-8.5	-2.91	2.89	2.2e-21	8.3e-21	66.72
GRF62_11330	-8.4	-2.9	4.27	5.5e-35	3.1e-34	100
GRF62_11660	-8.4	-2.89	8.48	1.3e-104	2.8e-103	100	GeneName: efp	description: Elongation factor P
GRF62_18410	-8.4	-2.89	5.81	4.6e-49	3.4e-48	100	GeneName: epmB	description: L-lysine 2,3-aminomutase
GRF62_17540	-8.4	-2.89	8.53	1.3e-149	5.7e-148	100	GeneName: adiA	description: Biodegradative arginine decarboxylase
GRF62_03625	-8.2	-2.87	8.43	8.9e-194	8.2e-192	100	GeneName: adiC	description: Arginine/agmatine antiporter
GRF62_16555	-8.2	-2.86	1.17	2.6e-04	4.4e-04	11.16	GeneName: yjdM	description: Protein YjdM
GRF62_13100	-8.1	-2.85	3.87	7.1e-29	3.3e-28	91.30	GeneName: mdtO	description: Multidrug resistance protein MdtO
GRF62_19205	-8.1	-2.85	3.30	1.3e-33	7.0e-33	100	GeneName: soxR	description: Redox-sensitive transcriptional activator SoxR
GRF62_21875	-8.1	-2.85	6.20	2.7e-65	2.8e-64	100	GeneName: dusA	description: tRNA-dihydrouridine(20/20a) synthase
GRF62_10930	-8.1	-2.84	1.78	1.0e-04	1.7e-04	12.48	GeneName: yjbE	description: Uncharacterized protein YjbE
GRF62_13075	-8.1	-2.84	7.72	2.8e-97	5.3e-96	100	GeneName: hupA	description: DNA-binding protein HU-alpha
GRF62_03750	-8.0	-2.83	9.13	4.8e-160	2.7e-158	100	GeneName: nusG	description: Transcription termination/antitermination protein NusG
GRF62_04000	-8.0	-2.83	9.28	4.1e-131	1.4e-129	100	GeneName: secE	description: Protein translocase subunit SecE
GRF62_08140	-8.0	-2.83	5.84	1.5e-92	2.5e-91	100
GRF62_06190	-8.0	-2.82	6.61	2.6e-76	3.4e-75	100
GRF62_08430	-7.9	-2.82	5.56	1.6e-67	1.7e-66	100	GeneName: coaA	description: Pantothenate kinase
GRF62_13595	-7.9	-2.82	7.69	1.6e-79	2.1e-78	100	GeneName: murI	description: Glutamate racemase
GRF62_22050	-8.0	-2.82	6.26	2.2e-115	6.1e-114	100	GeneName: rpmE	description: 50S ribosomal protein L31
GRF62_03160	-7.9	-2.8	7.81	4.8e-92	8.2e-91	100	GeneName: glpK	description: Glycerol kinase
GRF62_05510	-7.9	-2.8	9.21	8.1e-84	1.2e-82	100	GeneName: uspD	description: Universal stress protein D
GRF62_21190	-7.9	-2.8	8.49	5.1e-92	8.6e-91	100	GeneName: yiiS	description: UPF0381 protein YiiS
GRF62_10915	-7.8	-2.79	10.74	7.0e-152	3.3e-150	100	GeneName: typA	description: GTP-binding protein TypA/BipA
GRF62_03035	-7.7	-2.77	10.87	8.6e-187	6.8e-185	100	GeneName: glnA	description: Glutamine synthetase
GRF62_13635	-7.7	-2.77	6.44	3.1e-103	6.7e-102	100	GeneName: glnL	description: Sensory histidine kinase/phosphatase NtrB
GRF62_19450	-7.7	-2.77	6.62	1.4e-84	2.0e-83	100	GeneName: glnG	description: DNA-binding transcriptional regulator NtrC
GRF62_01795	-7.6	-2.76	7.67	1.4e-64	1.4e-63	100	GeneName: engB	description: Probable GTP-binding protein EngB
GRF62_12680	-7.6	-2.76	7.18	2.1e-96	3.9e-95	100	GeneName: dsbA	description: Thiol:disulfide interchange protein DsbA
GRF62_15540	-7.6	-2.76	5.64	3.8e-62	3.7e-61	100	GeneName: fadA	description: 3-ketoacyl-CoA thiolase FadA
GRF62_18765	-7.6	-2.76	11.80	2.3e-97	4.3e-96	100	GeneName: udp	description: Uridine phosphorylase
GRF62_06385	-7.6	-2.75	2.84	5.2e-20	1.8e-19	62.24	GeneName: yigF	description: Uncharacterized protein YigF
GRF62_14385	-7.5	-2.75	8.46	1.1e-114	3.0e-113	100	GeneName: corA	description: Magnesium transport protein CorA
GRF62_06585	-7.5	-2.74	7.38	3.5e-112	8.8e-111	100	GeneName: cyaY	description: Iron-sulfur cluster assembly protein CyaY
GRF62_07545	-7.5	-2.74	-0.08	8.3e-04	1.3e-03	9.55
GRF62_09230	-7.5	-2.74	2.29	1.4e-15	4.4e-15	47.70
GRF62_01290	-7.4	-2.72	5.09	3.0e-88	4.8e-87	100
GRF62_02130	-7.4	-2.72	5.79	7.0e-112	1.8e-110	100
GRF62_01300	-7.3	-2.7	1.91	2.6e-08	5.6e-08	24.08	GeneName: ilvX	description: Uncharacterized protein IlvX
GRF62_05000	-7.3	-2.7	2.17	1.1e-13	3.0e-13	41.59
GRF62_17310	-7.3	-2.7	0.87	3.3e-02	4.5e-02	4.47
GRF62_09155	-7.3	-2.7	5.93	7.6e-52	6.0e-51	100	GeneName: rbsB	description: Ribose import binding protein RbsB
GRF62_10920	-7.2	-2.69	7.44	1.5e-76	2.0e-75	100	GeneName: ravA	description: ATPase RavA
GRF62_14075	-7.2	-2.69	9.89	5.6e-307	3.5e-304	100	GeneName: pstS	description: Phosphate-binding protein PstS
GRF62_20115	-7.3	-2.69	8.50	6.8e-173	4.4e-171	100	GeneName: pstC	description: Phosphate transport system permease protein PstC
GRF62_02135	-7.2	-2.68	8.30	3.7e-88	5.9e-87	100	GeneName: pstA	description: Phosphate transport system permease protein PstA
GRF62_02530	-7.2	-2.68	5.85	2.1e-67	2.2e-66	100	GeneName: tnaB	description: Low affinity tryptophan permease
GRF62_07575	-7.2	-2.68	9.44	3.6e-220	6.0e-218	100	GeneName: yidC	description: Membrane protein insertase YidC
GRF62_15805	-7.2	-2.68	3.71	4.8e-49	3.5e-48	100	GeneName: yidD	description: Putative membrane protein insertion efficiency factor
GRF62_00220	-7.2	-2.68	6.51	2.0e-127	6.3e-126	100	GeneName: rnpA	description: Ribonuclease P protein component
GRF62_00385	-7.1	-2.67	6.93	3.6e-157	1.8e-155	100	GeneName: rpmH	description: 50S ribosomal protein L34
GRF62_02220	-7.1	-2.67	0.62	1.8e-03	2.8e-03	8.49	GeneName: ysdD	description: Protein YsdD
GRF62_09845	-7.1	-2.67	3.46	2.5e-33	1.3e-32	100	GeneName: dgoK	description: 2-dehydro-3-deoxygalactonokinase
GRF62_13850	-7.2	-2.67	3.53	2.5e-14	7.1e-14	43.68	GeneName: ilvN	description: Acetolactate synthase isozyme 1 small subunit
GRF62_16895	-7.1	-2.67	-0.84	2.1e-03	3.2e-03	8.29	GeneName:	description:
GRF62_21270	-7.1	-2.67	6.85	1.5e-75	1.9e-74	100	GeneName: xanP	description: Xanthine permease XanP
GRF62_08805	-7.1	-2.67	5.55	2.3e-64	2.2e-63	100	GeneName: yicG	description: UPF0126 inner membrane protein YicG
GRF62_19710	-7.1	-2.67	6.83	5.2e-86	7.9e-85	100	GeneName: yicC	description: UPF0701 protein YicC
GRF62_03620	-7.1	-2.66	6.07	2.6e-79	3.5e-78	100	GeneName: rph	description: Ribonuclease PH
GRF62_09215	-7.1	-2.66	7.36	8.5e-64	8.4e-63	100	GeneName: dut	description: Deoxyuridine 5'-triphosphate nucleotidohydrolase
GRF62_21185	-7.1	-2.66	7.47	3.3e-75	4.2e-74	100	GeneName: coaBC	description: Coenzyme A biosynthesis bifunctional protein CoaBC
GRF62_01205	-7.1	-2.66	9.48	8.7e-158	4.5e-156	100	GeneName: rpmB	description: 50S ribosomal protein L28
GRF62_00380	-7.0	-2.65	3.91	1.6e-42	1.0e-41	100	GeneName: rpmG	description: 50S ribosomal protein L33
GRF62_12780	-7.0	-2.65	8.09	6.1e-76	7.8e-75	100	GeneName: mtlD	description: Mannitol-1-phosphate 5-dehydrogenase
GRF62_00210	-7.0	-2.65	2.15	9.0e-13	2.4e-12	38.57	GeneName: yibI	description: Uncharacterized protein YibI
GRF62_01830	-7.0	-2.65	2.21	2.3e-14	6.6e-14	43.78	GeneName: yiaY	description: Probable alcohol dehydrogenase
GRF62_00635	-6.9	-2.64	-0.42	2.3e-02	3.2e-02	4.98	GeneName:	description:
GRF62_08345	-7.0	-2.64	3.92	2.7e-30	1.3e-29	95.97	GeneName: yiaV	description: Inner membrane protein YiaV
GRF62_01045	-6.9	-2.63	4.44	1.0e-36	5.8e-36	100	GeneName: yiaU	description: Uncharacterized HTH-type transcriptional regulator YiaU
GRF62_03575	-6.9	-2.63	4.59	2.3e-42	1.5e-41	100
GRF62_16665	-6.9	-2.63	2.90	6.2e-27	2.7e-26	84.91	GeneName: hokA	description: Protein HokA
GRF62_00215	-6.9	-2.63	3.13	1.8e-10	4.4e-10	31.10	GeneName: yhjR	description: Protein YhjR
GRF62_07445	-6.9	-2.62	8.25	1.1e-111	2.8e-110	100	GeneName: yhjJ	description: Protein YhjJ
GRF62_02240	-6.8	-2.61	8.33	1.8e-82	2.5e-81	100	GeneName: kdgK	description: 2-dehydro-3-deoxygluconokinase
GRF62_08350	-6.8	-2.61	7.91	3.2e-106	7.2e-105	100	GeneName: yhjA	description: Probable cytochrome c peroxidase
GRF62_10665	-6.8	-2.61	8.14	2.4e-108	5.6e-107	100	GeneName: mdtF	description: Multidrug resistance protein MdtF
GRF62_17890	-6.7	-2.6	7.27	1.1e-128	3.6e-127	100	GeneName: mdtE	description: Multidrug resistance protein MdtE
GRF62_21225	-6.7	-2.6	5.64	1.5e-95	2.7e-94	100	GeneName:	description:
GRF62_09890	-6.7	-2.59	7.46	1.3e-214	2.0e-212	100	GeneName: gadE	description: Transcriptional regulator GadE
GRF62_16415	-6.7	-2.58	8.10	3.2e-80	4.5e-79	100	GeneName: slp	description: Outer membrane protein Slp
GRF62_16695	-6.6	-2.58	9.84	8.9e-180	6.0e-178	100	GeneName: pitA	description: Low-affinity inorganic phosphate transporter 1
GRF62_19695	-6.6	-2.58	4.28	2.2e-44	1.5e-43	100	GeneName: nikE	description: Nickel import ATP-binding protein NikE
GRF62_09225	-6.6	-2.57	5.02	8.2e-92	1.4e-90	100	GeneName: nikD	description: Nickel import ATP-binding protein NikD
GRF62_04340	-6.6	-2.56	4.69	2.3e-117	6.4e-116	100	GeneName: nikC	description: Nickel transport system permease protein NikC
GRF62_10415	-6.5	-2.56	5.08	2.1e-116	5.7e-115	100	GeneName: nikB	description: Nickel transport system permease protein NikB
GRF62_10580	-6.5	-2.56	5.07	8.7e-62	8.3e-61	100	GeneName: nikA	description: Nickel-binding periplasmic protein
GRF62_16390	-6.5	-2.56	9.24	6.5e-95	1.2e-93	100	GeneName: zntA	description: Zinc/cadmium/lead-transporting P-type ATPase
GRF62_08915	-6.5	-2.55	6.62	2.9e-64	2.9e-63	100	GeneName: ugpQ	description: Glycerophosphodiester phosphodiesterase, cytoplasmic
GRF62_16700	-6.5	-2.55	6.55	2.6e-70	3.0e-69	100	GeneName: yhhA	description: Uncharacterized protein YhhA
GRF62_21870	-6.5	-2.55	1.97	7.9e-18	2.6e-17	55.08	GeneName: yrhA	description: Putative uncharacterized protein YrhA
GRF62_13235	-6.5	-2.55	5.99	3.5e-102	7.4e-101	100	GeneName: glpE	description: Thiosulfate sulfurtransferase GlpE
GRF62_01870	-6.5	-2.54	7.11	7.9e-76	1.0e-74	100	GeneName: glpG	description: Rhomboid protease GlpG
GRF62_03630	-6.5	-2.54	7.11	6.9e-87	1.1e-85	100	GeneName: gntT	description: High-affinity gluconate transporter
GRF62_17025	-6.4	-2.54	6.46	2.3e-121	6.9e-120	100	GeneName: feoC	description: Probable [Fe-S]-dependent transcriptional repressor
GRF62_21795	-6.5	-2.54	11.22	4.4e-250	1.3e-247	100	GeneName: feoB	description: Fe(2+) transporter FeoB
GRF62_21890	-6.5	-2.54	7.20	1.6e-205	2.0e-203	100	GeneName: feoA	description: Fe(2+) transport protein A
GRF62_02230	-6.4	-2.53	7.40	1.1e-78	1.5e-77	100	GeneName: mrcA	description: Penicillin-binding protein 1A
GRF62_04665	-6.4	-2.53	1.66	6.8e-10	1.6e-09	29.20	GeneName: hofN	description: DNA utilization protein HofN
GRF62_13095	-6.4	-2.53	0.98	3.6e-10	8.8e-10	30.09	GeneName: hofO	description: DNA utilization protein HofO
GRF62_03745	-6.3	-2.52	1.67	1.1e-09	2.5e-09	28.56	GeneName: yhfZ	description: Uncharacterized protein YhfZ
GRF62_15770	-6.4	-2.52	-0.36	4.5e-03	6.8e-03	7.20	GeneName: yhfY	description: Uncharacterized protein YhfY
GRF62_11230	-6.3	-2.51	7.34	3.2e-97	5.9e-96	100	GeneName: tsgA	description: Protein TsgA
GRF62_14845	-6.3	-2.51	9.12	7.7e-163	4.6e-161	100	GeneName: slyD	description: FKBP-type peptidyl-prolyl cis-trans isomerase SlyD
GRF62_07560	-6.2	-2.49	10.82	2.7e-96	5.0e-95	100	GeneName: rpsL	description: 30S ribosomal protein S12
GRF62_17530	-6.2	-2.49	5.82	7.0e-144	2.9e-142	100	GeneName: bfd	description: Bacterioferritin-associated ferredoxin
GRF62_00390	-6.1	-2.48	4.51	1.7e-79	2.3e-78	100	GeneName: bfr	description: Bacterioferritin
GRF62_01755	-6.1	-2.48	5.25	1.9e-64	1.8e-63	100	GeneName: gspO	description: Type 4 prepilin-like proteins leader peptide-processing enzyme
GRF62_06680	-6.2	-2.48	2.46	4.1e-16	1.3e-15	49.47	GeneName: gspM	description: Putative type II secretion system protein M
GRF62_09680	-6.2	-2.48	4.17	2.3e-35	1.3e-34	100	GeneName: gspK	description: Putative type II secretion system protein K
GRF62_15450	-6.2	-2.48	2.76	6.6e-25	2.8e-24	78.25	GeneName: gspJ	description: Putative type II secretion system protein J
GRF62_21900	-6.2	-2.48	1.96	3.7e-22	1.4e-21	69.27	GeneName: gspI	description: Putative type II secretion system protein I
GRF62_18775	-6.2	-2.48	1.77	4.4e-15	1.3e-14	46.10	GeneName: gspH	description: Putative type II secretion system protein H
GRF62_03410	-6.1	-2.47	1.07	3.6e-10	8.7e-10	30.10	GeneName: gspG	description: Putative type II secretion system protein G
GRF62_07810	-6.1	-2.47	3.08	2.4e-21	8.7e-21	66.63	GeneName: gspE	description: Putative type II secretion system protein E
GRF62_11585	-6.1	-2.47	10.32	9.1e-240	2.2e-237	100	GeneName: rpsJ	description: 30S ribosomal protein S10
GRF62_01820	-6.1	-2.46	11.52	4.7e-207	6.5e-205	100	GeneName: rplC	description: 50S ribosomal protein L3
GRF62_21710	-6.1	-2.46	11.66	6.9e-182	4.9e-180	100	GeneName: rplD	description: 50S ribosomal protein L4
GRF62_15435	-6.0	-2.45	10.30	1.1e-202	1.2e-200	100	GeneName: rplW	description: 50S ribosomal protein L23
GRF62_12145	-5.9	-2.44	11.72	3.3e-180	2.3e-178	100	GeneName: rplB	description: 50S ribosomal protein L2
GRF62_21925	-5.9	-2.44	10.16	2.2e-184	1.6e-182	100	GeneName: rpsS	description: 30S ribosomal protein S19
GRF62_00550	-5.9	-2.43	10.57	5.7e-140	2.2e-138	100	GeneName: rplV	description: 50S ribosomal protein L22
GRF62_18620	-5.9	-2.43	11.23	8.3e-133	2.9e-131	100	GeneName: rpsC	description: 30S ribosomal protein S3
GRF62_20405	-5.9	-2.43	10.88	9.9e-91	1.6e-89	100	GeneName: rplP	description: 50S ribosomal protein L16
GRF62_06205	-5.8	-2.42	9.14	2.5e-137	9.2e-136	100	GeneName: rpmC	description: 50S ribosomal protein L29
GRF62_12775	-5.8	-2.41	8.08	5.3e-160	2.9e-158	100	GeneName: rpsQ	description: 30S ribosomal protein S17
GRF62_10410	-5.8	-2.41	0.42	6.9e-05	1.2e-04	13.01
GRF62_09850	-5.7	-2.4	5.99	1.0e-90	1.7e-89	100	GeneName: yhdV	description: Uncharacterized protein YhdV
GRF62_03785	-5.7	-2.39	1.53	4.7e-12	1.2e-11	36.24	GeneName: envR	description: Probable acrEF/envCD operon repressor
GRF62_13415	-5.7	-2.39	1.14	3.6e-10	8.8e-10	30.09	GeneName: yhdU	description: Inner membrane protein YhdU
GRF62_16870	-5.7	-2.39	6.02	1.3e-151	5.9e-150	100	GeneName: fis	description: DNA-binding protein Fis
GRF62_05460	-5.7	-2.38	8.50	9.0e-203	1.1e-200	100	GeneName: dusB	description: tRNA-dihydrouridine synthase B
GRF62_18215	-5.7	-2.38	9.84	5.0e-115	1.3e-113	100	GeneName: mreB	description: Cell shape-determining protein MreB
GRF62_06590	-5.6	-2.37	5.23	1.9e-50	1.5e-49	100	GeneName: aaeA	description: p-hydroxybenzoic acid efflux pump subunit AaeA
GRF62_07190	-5.6	-2.37	5.66	4.6e-49	3.4e-48	100	GeneName: aaeB	description: p-hydroxybenzoic acid efflux pump subunit AaeB
GRF62_17390	-5.6	-2.36	1.37	1.2e-06	2.3e-06	18.73	GeneName: yhcO	description: Uncharacterized protein YhcO
GRF62_18990	-5.6	-2.36	11.20	6.5e-153	3.1e-151	100	GeneName: rplM	description: 50S ribosomal protein L13
GRF62_09250	-5.5	-2.35	10.08	5.6e-149	2.5e-147	100	GeneName: rpsI	description: 30S ribosomal protein S9
GRF62_10375	-5.5	-2.35	4.58	5.8e-30	2.8e-29	94.87	GeneName: ibaG	description: Acid stress protein IbaG
GRF62_02110	-5.5	-2.35	9.22	2.4e-235	5.2e-233	100	GeneName: rplU	description: 50S ribosomal protein L21
GRF62_16910	-5.5	-2.35	8.39	1.6e-201	1.7e-199	100	GeneName: rpmA	description: 50S ribosomal protein L27
GRF62_04990	-5.5	-2.34	8.64	2.1e-181	1.4e-179	100	GeneName: yhbE	description: Uncharacterized inner membrane transporter YhbE
GRF62_14350	-5.5	-2.34	9.19	9.4e-144	3.9e-142	100	GeneName: greA	description: Transcription elongation factor GreA
GRF62_02115	-5.4	-2.33	8.57	7.5e-103	1.6e-101	100	GeneName: yhbY	description: RNA-binding protein YhbY
GRF62_10575	-5.4	-2.33	8.18	1.7e-130	5.8e-129	100	GeneName: secG	description: Protein-export membrane protein SecG
GRF62_02235	-5.4	-2.32	1.66	6.7e-14	1.9e-13	42.26
GRF62_11665	-5.4	-2.32	3.65	2.2e-36	1.3e-35	100
GRF62_01375	-5.3	-2.31	7.69	1.1e-123	3.4e-122	100	GeneName: rpsO	description: 30S ribosomal protein S15
GRF62_06580	-5.3	-2.31	11.51	1.2e-102	2.5e-101	100	GeneName: pnp	description: Polyribonucleotide nucleotidyltransferase
GRF62_18285	-5.4	-2.31	5.29	1.6e-40	1.0e-39	100	GeneName: yrbN	description: Uncharacterized protein YrbN
GRF62_09175	-5.3	-2.3	8.58	2.8e-64	2.8e-63	100	GeneName: mtr	description: Tryptophan-specific transport protein
GRF62_21265	-5.3	-2.3	5.53	1.1e-78	1.5e-77	100	GeneName: yhbV	description: Uncharacterized protein YhbV
GRF62_07710	-5.3	-2.3	5.97	2.4e-76	3.1e-75	100	GeneName: yhbU	description: Uncharacterized protease YhbU
GRF62_08285	-5.3	-2.3	7.64	6.1e-84	9.0e-83	100	GeneName: yhbQ	description: UPF0213 protein YhbQ
GRF62_12685	-5.3	-2.3	5.68	2.2e-81	3.2e-80	100	GeneName: yhbP	description: UPF0306 protein YhbP
GRF62_17095	-5.3	-2.3	5.52	2.5e-94	4.5e-93	100	GeneName: yhbO	description: Protein/nucleic acid deglycase 2
GRF62_03755	-5.2	-2.29	3.55	1.3e-24	5.3e-24	77.32	GeneName: agaS	description: Putative D-galactosamine-6-phosphate deaminase AgaS
GRF62_05230	-5.2	-2.29	7.47	1.1e-229	2.0e-227	100	GeneName: garP	description: Probable galactarate transporter
GRF62_14390	-5.2	-2.28	7.24	2.3e-195	2.3e-193	100	GeneName: garL	description: 5-keto-4-deoxy-D-glucarate aldolase
GRF62_21895	-5.2	-2.28	7.78	4.5e-228	8.2e-226	100	GeneName: garR	description: 2-hydroxy-3-oxopropionate reductase
GRF62_05355	-5.1	-2.27	6.80	6.6e-150	3.0e-148	100	GeneName: garK	description: Glycerate 2-kinase
GRF62_08275	-5.2	-2.27	4.61	3.0e-33	1.6e-32	100	GeneName: tdcA	description: HTH-type transcriptional regulator TdcA
GRF62_10510	-5.2	-2.27	8.22	7.3e-151	3.4e-149	100	GeneName: tdcC	description: Threonine/serine transporter TdcC
GRF62_13225	-5.1	-2.27	6.52	1.2e-90	1.9e-89	100	GeneName: tdcD	description: Propionate kinase
GRF62_18785	-5.2	-2.27	4.49	3.8e-39	2.3e-38	100	GeneName: yhaK	description: Pirin-like protein YhaK
GRF62_01750	-5.1	-2.26	5.60	1.7e-41	1.1e-40	100	GeneName: yhaJ	description: Probable HTH-type transcriptional regulator YhaJ
GRF62_02670	-5.1	-2.26	6.73	1.1e-98	2.1e-97	100	GeneName: uxaA	description: Altronate dehydratase
GRF62_09805	-5.1	-2.26	8.99	4.6e-105	1.0e-103	100	GeneName: dnaG	description: DNA primase
GRF62_14005	-5.1	-2.26	6.97	8.5e-138	3.2e-136	100	GeneName: rpsU	description: 30S ribosomal protein S21
GRF62_02735	-5.1	-2.26	7.16	3.5e-174	2.3e-172	100	GeneName: ygiM	description: Uncharacterized protein YgiM
GRF62_02225	-5.0	-2.25	4.48	1.3e-51	1.0e-50	100	GeneName: glgS	description: Surface composition regulator
GRF62_10780	-5.1	-2.25	9.30	1.6e-91	2.7e-90	100	GeneName: dkgA	description: 2,5-diketo-D-gluconic acid reductase A
GRF62_00160	-5.0	-2.24	12.53	7.0e-190	5.7e-188	100	GeneName: yqhD	description: Alcohol dehydrogenase YqhD
GRF62_01545	-5.0	-2.24	7.75	5.6e-110	1.4e-108	100	GeneName: exbB	description: Biopolymer transport protein ExbB
GRF62_02470	-5.0	-2.24	6.16	2.4e-60	2.2e-59	100	GeneName: exbD	description: Biopolymer transport protein ExbD
GRF62_03085	-5.0	-2.24	4.09	3.0e-39	1.8e-38	100	GeneName: yghA	description: Uncharacterized oxidoreductase YghA
GRF62_03605	-5.0	-2.24	9.58	1.2e-103	2.5e-102	100	GeneName: gss	description: Bifunctional glutathionylspermidine synthetase/amidase
GRF62_07315	-5.0	-2.24	5.95	2.9e-61	2.7e-60	100	GeneName: yqgA	description: Uncharacterized protein YqgA
GRF62_12420	-5.0	-2.24	7.13	1.9e-148	8.2e-147	100	GeneName: speC	description: Constitutive ornithine decarboxylase
GRF62_14400	-5.0	-2.24	6.18	1.8e-95	3.3e-94	100	GeneName: trmB	description: tRNA (guanine-N(7)-)-methyltransferase
GRF62_14405	-5.0	-2.24	5.38	1.0e-38	6.1e-38	100	GeneName: yggL	description: Uncharacterized protein YggL
GRF62_14520	-5.0	-2.24	7.93	5.0e-114	1.3e-112	100	GeneName: yggN	description: Uncharacterized protein YggN
GRF62_15620	-5.0	-2.24	9.20	1.7e-105	3.8e-104	100	GeneName: speA	description: Biosynthetic arginine decarboxylase
GRF62_16680	-5.0	-2.24	7.35	5.5e-100	1.1e-98	100	GeneName: speB	description: Agmatinase
GRF62_21920	-5.0	-2.24	11.49	4.1e-94	7.2e-93	100	GeneName: tktA	description: Transketolase 1
GRF62_15305	-5.0	-2.24	7.88	1.6e-99	3.2e-98	100	GeneName: ygfA	description: 5-formyltetrahydrofolate cyclo-ligase
GRF62_19445	-5.0	-2.24	7.11	8.3e-72	1.0e-70	100
GRF62_08790	-5.0	-2.23	8.89	3.2e-82	4.5e-81	100	GeneName: ubiH	description: 2-octaprenyl-6-methoxyphenol hydroxylase
GRF62_11675	-5.0	-2.23	8.17	4.6e-77	6.1e-76	100	GeneName: ubiI	description: 2-octaprenylphenol hydroxylase
GRF62_08665	-4.9	-2.22	0.78	9.5e-09	2.1e-08	25.49	GeneName: yqfI	description: Protein YqfI
GRF62_11950	-4.9	-2.22	8.22	1.9e-160	1.1e-158	100	GeneName: gcvT	description: Aminomethyltransferase
GRF62_12790	-4.9	-2.22	6.00	3.7e-94	6.6e-93	100	GeneName: gcvH	description: Glycine cleavage system H protein
GRF62_07255	-4.9	-2.22	9.24	1.3e-146	5.6e-145	100	GeneName: gcvP	description: Glycine dehydrogenase (decarboxylating)
GRF62_02520	-4.9	-2.21	6.04	1.2e-61	1.1e-60	100	GeneName: ygfM	description: Uncharacterized protein YgfM
GRF62_01435	-4.8	-2.2	6.60	5.3e-93	9.3e-92	100	GeneName: ssnA	description: Putative aminohydrolase SsnA
GRF62_03810	-4.8	-2.2	7.72	1.5e-99	3.0e-98	100	GeneName: ygfK	description: Putative oxidoreductase YgfK
GRF62_04750	-4.8	-2.2	5.28	2.2e-38	1.3e-37	100	GeneName: yqeC	description: Uncharacterized protein YqeC
GRF62_02100	-4.9	-2.2	6.54	1.7e-68	1.9e-67	100	GeneName: yqeB	description: Uncharacterized protein YqeB
GRF62_13495	-4.8	-2.19	0.97	6.4e-05	1.1e-04	13.12
GRF62_21715	-4.8	-2.19	8.07	4.3e-88	6.9e-87	100
GRF62_03165	-4.8	-2.18	2.77	3.4e-12	9.1e-12	36.67	GeneName: yqeI	description: Uncharacterized protein YqeI
GRF62_10925	-4.7	-2.18	6.63	1.2e-64	1.2e-63	100	GeneName: araE	description: Arabinose-proton symporter
GRF62_14395	-4.8	-2.18	2.70	6.5e-18	2.2e-17	55.37	GeneName: ygdI	description: Uncharacterized lipoprotein YgdI
GRF62_17885	-4.7	-2.18	5.07	1.6e-36	9.3e-36	100	GeneName: syd	description: Protein Syd
GRF62_06210	-4.7	-2.18	3.34	5.4e-35	3.0e-34	100	GeneName: yqcC	description: Uncharacterized protein YqcC
GRF62_02455	-4.7	-2.17	4.01	5.7e-26	2.5e-25	81.74	GeneName: truC	description: tRNA pseudouridine synthase C
GRF62_04450	-4.7	-2.17	1.12	8.3e-04	1.3e-03	9.55	GeneName: ygcW	description: Uncharacterized oxidoreductase YgcW
GRF62_04525	-4.7	-2.17	4.78	1.2e-53	1.0e-52	100	GeneName: queD	description: 6-carboxy-5,6,7,8-tetrahydropterin synthase
GRF62_06185	-4.7	-2.17	7.88	8.2e-146	3.5e-144	100	GeneName: cysD	description: Sulfate adenylyltransferase subunit 2
GRF62_13705	-4.6	-2.16	7.44	1.3e-61	1.2e-60	100	GeneName: cysN	description: Sulfate adenylyltransferase subunit 1
GRF62_18045	-4.7	-2.16	4.43	1.3e-74	1.7e-73	100	GeneName: ygbA	description: Uncharacterized protein YgbA
GRF62_06890	-4.6	-2.15	7.07	1.8e-114	4.8e-113	100	GeneName: fhlA	description: Formate hydrogenlyase transcriptional activator FhlA
GRF62_09085	-4.6	-2.15	8.17	1.7e-86	2.7e-85	100	GeneName: hypD	description: Hydrogenase maturation factor HypD
GRF62_13155	-4.6	-2.14	5.81	1.2e-73	1.5e-72	100	GeneName: hypC	description: Hydrogenase maturation factor HypC
GRF62_21855	-4.6	-2.14	8.02	1.8e-78	2.4e-77	100	GeneName: hypB	description: Hydrogenase maturation factor HypB
GRF62_17515	-4.6	-2.14	4.23	5.1e-49	3.8e-48	100	GeneName: hycB	description: Formate hydrogenlyase subunit 2
GRF62_00895	-4.5	-2.13	5.49	2.8e-58	2.5e-57	100	GeneName: hycC	description: Formate hydrogenlyase subunit 3
GRF62_02145	-4.5	-2.12	4.34	2.3e-24	9.3e-24	76.51	GeneName: hycD	description: Formate hydrogenlyase subunit 4
GRF62_21725	-4.5	-2.12	3.78	3.4e-43	2.3e-42	100	GeneName: norW	description: Nitric oxide reductase FlRd-NAD(+) reductase
GRF62_00525	-4.5	-2.11	3.62	2.2e-28	9.9e-28	89.71	GeneName: norV	description: Anaerobic nitric oxide reductase flavorubredoxin
GRF62_13855	-4.4	-2.11	3.30	1.3e-32	6.7e-32	100
GRF62_15035	-4.4	-2.11	4.83	3.1e-70	3.5e-69	100
GRF62_01310	-4.4	-2.1	4.42	2.3e-59	2.1e-58	100
GRF62_01535	-4.4	-2.1	4.32	2.5e-36	1.4e-35	100
GRF62_02245	-4.4	-2.1	5.43	4.4e-57	3.8e-56	100	GeneName: proV	description: Glycine betaine/proline betaine transport system ATP-binding protein ProV
GRF62_16400	-4.4	-2.1	5.28	2.2e-61	2.1e-60	100	GeneName: ygaM	description: Uncharacterized protein YgaM
GRF62_18325	-4.4	-2.1	1.05	5.7e-09	1.3e-08	26.20	GeneName: yfjZ	description: Antitoxin YfjZ
GRF62_17230	-4.4	-2.09	6.26	4.7e-62	4.5e-61	100	GeneName: bamE	description: Outer membrane protein assembly factor BamE
GRF62_22020	-4.4	-2.09	9.37	3.2e-133	1.1e-131	100	GeneName: rpsP	description: 30S ribosomal protein S16
GRF62_14080	-4.4	-2.09	10.63	2.2e-98	4.3e-97	100	GeneName: rimM	description: Ribosome maturation factor RimM
GRF62_06685	-4.3	-2.08	10.52	4.4e-91	7.3e-90	100	GeneName: trmD	description: tRNA (guanine-N(1)-)-methyltransferase
GRF62_09245	-4.3	-2.08	6.89	4.3e-73	5.2e-72	100	GeneName: rplS	description: 50S ribosomal protein L19
GRF62_21060	-4.3	-2.08	4.90	1.0e-39	6.5e-39	100	GeneName: yfiB	description: Putative lipoprotein YfiB
GRF62_14680	-4.3	-2.07	7.65	1.4e-143	5.8e-142	100	GeneName: yfiM	description: Uncharacterized protein YfiM
GRF62_15545	-4.3	-2.07	9.07	7.3e-199	7.7e-197	100	GeneName: trxC	description: Thioredoxin 2
GRF62_00030	-4.3	-2.07	8.17	2.3e-87	3.6e-86	100	GeneName: yfiF	description: Uncharacterized tRNA/rRNA methyltransferase YfiF
GRF62_15275	-4.2	-2.06	13.16	1.1e-235	2.5e-233	100	GeneName: grcA	description: Autonomous glycyl radical cofactor
GRF62_00225	-4.2	-2.05	6.23	3.3e-114	8.6e-113	100	GeneName: eamB	description: Cysteine/O-acetylserine efflux protein
GRF62_11535	-4.2	-2.05	0.42	1.9e-04	3.3e-04	11.58	GeneName: shoB	description: Small toxic protein ShoB
GRF62_11685	-4.2	-2.05	6.68	1.1e-71	1.3e-70	100	GeneName: pgpC	description: Phosphatidylglycerophosphatase C
GRF62_13505	-4.2	-2.05	9.78	3.7e-81	5.2e-80	100	GeneName: glyA	description: Serine hydroxymethyltransferase
GRF62_21680	-4.2	-2.05	7.49	1.2e-244	3.4e-242	100	GeneName: suhB	description: Inositol-1-monophosphatase
GRF62_03110	-4.2	-2.04	5.75	7.2e-68	7.9e-67	100	GeneName: ndk	description: Nucleoside diphosphate kinase
GRF62_01975	-4.2	-2.04	8.44	4.9e-143	1.9e-141	100	GeneName: rlmN	description: Dual-specificity RNA methyltransferase RlmN
GRF62_16410	-4.1	-2.04	9.26	1.2e-86	1.8e-85	100	GeneName: xseA	description: Exodeoxyribonuclease 7 large subunit
GRF62_01195	-4.1	-2.03	7.59	1.8e-186	1.4e-184	100	GeneName: upp	description: Uracil phosphoribosyltransferase
GRF62_12675	-4.1	-2.03	2.85	2.4e-19	8.3e-19	60.07	GeneName: hyfI	description: Hydrogenase-4 component I
GRF62_08115	-4.1	-2.02	4.47	2.8e-42	1.8e-41	100	GeneName: hyfG	description: Hydrogenase-4 component G
GRF62_20400	-4.1	-2.02	6.75	9.0e-60	8.3e-59	100	GeneName: bcp	description: Peroxiredoxin Bcp
GRF62_07475	-4.1	-2.02	8.55	4.2e-114	1.1e-112	100	GeneName: purC	description: Phosphoribosylaminoimidazole-succinocarboxamide synthase
GRF62_00630	-4.0	-2.01	6.75	1.5e-82	2.3e-81	100	GeneName: ypfJ	description: Uncharacterized protein YpfJ
GRF62_04670	-4.0	-2.01	7.22	5.3e-120	1.5e-118	100	GeneName: tmcA	description: tRNA(Met) cytidine acetyltransferase TmcA
GRF62_15335	-4.0	-2.01	7.41	1.0e-77	1.4e-76	100	GeneName: ypfH	description: Esterase YpfH
GRF62_15430	-4.0	-2.01	5.22	1.9e-52	1.5e-51	100	GeneName: ypfN	description: UPF0370 protein YpfN
GRF62_00620	-4.0	-2	6.67	1.4e-122	4.2e-121	100	GeneName: yfeY	description: Uncharacterized protein YfeY
GRF62_02480	-4.0	-2	7.78	1.7e-60	1.5e-59	100	GeneName: cysP	description: Thiosulfate-binding protein
GRF62_08625	-4.0	-2	6.88	5.7e-58	5.0e-57	100	GeneName: cysZ	description: Sulfate transporter CysZ
GRF62_20055	4.0	2	0.67	2.1e-08	4.6e-08	24.36
GRF62_20900	4.0	2	1.42	3.9e-10	9.5e-10	29.97
GRF62_10040	4.0	2	4.70	1.7e-90	2.8e-89	100
GRF62_03340	4.0	2.01	1.67	2.2e-07	4.4e-07	21.11
GRF62_11285	4.0	2.01	0.44	5.9e-05	1.0e-04	13.23
GRF62_12450	4.0	2.01	7.27	1.5e-80	2.1e-79	100	GeneName: nupC	description: Nucleoside permease NupC
GRF62_17730	4.0	2.01	6.78	1.6e-102	3.3e-101	100	GeneName: yfeO	description: Putative ion-transport protein YfeO
GRF62_18720	4.0	2.01	8.57	1.5e-107	3.5e-106	100	GeneName: glk	description: Glucokinase
GRF62_18930	4.0	2.01	3.08	7.4e-24	3.0e-23	74.82	GeneName: fryC	description: Fructose-like permease IIC component 1
GRF62_20955	4.0	2.01	2.69	2.8e-19	9.6e-19	59.86	GeneName: ypdE	description: Aminopeptidase YpdE
GRF62_20100	4.1	2.02	2.01	1.2e-09	2.9e-09	28.35	GeneName: yfdX	description: Protein YfdX
GRF62_11810	4.1	2.03	1.93	6.2e-08	1.3e-07	22.84	GeneName: frc	description: Formyl-CoA:oxalate CoA-transferase
GRF62_16625	4.1	2.03	1.77	1.3e-07	2.6e-07	21.85	GeneName: yfdQ	description: Uncharacterized protein YfdQ
GRF62_19505	4.1	2.03	-1.42	8.1e-03	1.2e-02	6.40	GeneName: yfdN	description: Uncharacterized protein YfdN
GRF62_12910	4.2	2.04	5.25	1.2e-69	1.3e-68	100	GeneName: yfdH	description: Prophage bactoprenol glucosyl transferase homolog
GRF62_00980	4.2	2.05	3.52	4.1e-38	2.4e-37	100	GeneName: yfdG	description: Prophage bactoprenol-linked glucose translocase homolog
GRF62_07025	4.2	2.05	5.43	1.4e-109	3.5e-108	100	GeneName: fadL	description: Long-chain fatty acid transport protein
GRF62_09450	4.2	2.05	6.48	4.0e-65	4.1e-64	100	GeneName: fadI	description: 3-ketoacyl-CoA thiolase
GRF62_12935	4.2	2.05	7.76	1.1e-157	5.6e-156	100	GeneName: sixA	description: Phosphohistidine phosphatase SixA
GRF62_16135	4.2	2.05	7.33	3.7e-92	6.4e-91	100	GeneName: prmB	description: 50S ribosomal protein L3 glutamine methyltransferase
GRF62_21025	4.2	2.05	10.74	1.6e-130	5.5e-129	100	GeneName: fabB	description: 3-oxoacyl-[acyl-carrier-protein] synthase 1
GRF62_01845	4.2	2.06	1.71	3.0e-11	7.6e-11	33.61	GeneName: arnE	description: Probable 4-amino-4-deoxy-L-arabinose-phosphoundecaprenol flippase subunit ArnE
GRF62_10250	4.2	2.06	8.16	1.6e-123	5.0e-122	100	GeneName: glpT	description: Glycerol-3-phosphate transporter
GRF62_13255	4.2	2.06	9.65	2.3e-194	2.3e-192	100	GeneName: nrdA	description: Ribonucleoside-diphosphate reductase 1 subunit alpha
GRF62_15715	4.2	2.06	1.65	2.4e-09	5.4e-09	27.46	GeneName: atoE	description: Putative short-chain fatty acid transporter
GRF62_19025	4.2	2.06	3.63	8.7e-32	4.4e-31	100	GeneName: napF	description: Ferredoxin-type protein NapF
GRF62_20180	4.2	2.06	5.92	9.2e-56	7.8e-55	100	GeneName: napA	description: Periplasmic nitrate reductase
GRF62_04840	4.3	2.07	2.72	9.9e-20	3.5e-19	61.32	GeneName: napB	description: Periplasmic nitrate reductase, electron transfer subunit
GRF62_11280	4.3	2.07	2.93	4.3e-19	1.5e-18	59.24	GeneName: ccmD	description: Heme exporter protein D
GRF62_01335	4.3	2.08	3.97	6.4e-35	3.5e-34	100	GeneName: ccmE	description: Cytochrome c-type biogenesis protein CcmE
GRF62_04015	4.3	2.08	6.37	4.7e-89	7.5e-88	100	GeneName: ccmF	description: Cytochrome c-type biogenesis protein CcmF
GRF62_11945	4.3	2.08	7.60	2.8e-87	4.4e-86	100	GeneName: yejF	description: Uncharacterized ABC transporter ATP-binding protein YejF
GRF62_13825	4.3	2.08	6.53	6.3e-152	3.0e-150	100	GeneName: mepS	description: Murein DD-endopeptidase MepS/Murein LD-carboxypeptidase
GRF62_18750	4.3	2.08	3.54	1.4e-30	6.9e-30	96.86	GeneName: lpxT	description: Lipid A 1-diphosphate synthase
GRF62_19030	4.3	2.08	7.27	5.1e-133	1.8e-131	100	GeneName: yeiQ	description: Uncharacterized oxidoreductase YeiQ
GRF62_00965	4.4	2.09	1.35	1.2e-11	3.1e-11	34.89	GeneName: psuK	description: Pseudouridine kinase
GRF62_12930	4.4	2.09	3.20	1.1e-21	4.2e-21	67.69	GeneName: nupX	description: Putative nucleoside permease NupX
GRF62_21970	4.4	2.09	8.48	4.0e-244	1.0e-241	100	GeneName: yeiH	description: UPF0324 inner membrane protein YeiH
GRF62_08690	4.4	2.1	8.86	5.1e-121	1.5e-119	100	GeneName: folE	description: GTP cyclohydrolase 1
GRF62_09530	4.4	2.1	3.38	2.7e-22	1.0e-21	69.73	GeneName: mglB	description: D-galactose-binding periplasmic protein
GRF62_10820	4.4	2.1	2.76	1.1e-22	4.3e-22	70.97	GeneName: mglA	description: Galactose/methyl galactoside import ATP-binding protein MglA
GRF62_14990	4.4	2.1	6.70	1.2e-64	1.2e-63	100	GeneName: preA	description: NAD-dependent dihydropyrimidine dehydrogenase subunit PreA
GRF62_16440	4.4	2.1	7.64	2.6e-78	3.4e-77	100	GeneName: preT	description: NAD-dependent dihydropyrimidine dehydrogenase subunit PreT
GRF62_20190	4.4	2.1	8.39	7.6e-162	4.4e-160	100	GeneName: yohK	description: Inner membrane protein YohK
GRF62_00790	4.4	2.11	7.04	3.8e-133	1.3e-131	100	GeneName: yohJ	description: UPF0299 membrane protein YohJ
GRF62_00840	4.4	2.11	4.87	9.1e-49	6.7e-48	100	GeneName: yohF	description: Uncharacterized oxidoreductase YohF
GRF62_07825	4.4	2.11	4.45	2.1e-53	1.7e-52	100	GeneName: yohC	description: Inner membrane protein YohC
GRF62_09535	4.4	2.11	1.34	1.7e-07	3.6e-07	21.41	GeneName: yehE	description: Uncharacterized protein YehE
GRF62_15070	4.5	2.11	2.25	1.0e-10	2.6e-10	31.84	GeneName: rcnB	description: Nickel/cobalt homeostasis protein RcnB
GRF62_09460	4.5	2.12	8.56	8.5e-101	1.7e-99	100	GeneName: gatA	description: PTS system galactitol-specific EIIA component
GRF62_09955	4.5	2.12	8.78	2.1e-113	5.4e-112	100	GeneName: yegQ	description: Uncharacterized protease YegQ
GRF62_12640	4.5	2.12	1.28	5.8e-04	9.4e-04	10.05	GeneName: wcaF	description: Putative colanic acid biosynthesis acetyltransferase WcaF
GRF62_21750	4.5	2.12	8.83	4.1e-78	5.5e-77	100	GeneName: galF	description: UTP--glucose-1-phosphate uridylyltransferase
GRF62_00930	4.5	2.13	7.72	7.2e-108	1.7e-106	100	GeneName: wzzB	description: Chain length determinant protein
GRF62_04055	4.6	2.13	3.32	3.7e-42	2.4e-41	100	GeneName: yefM	description: Antitoxin YefM
GRF62_07610	4.6	2.13	4.69	2.1e-88	3.3e-87	100	GeneName: yoeB	description: Toxin YoeB
GRF62_14890	4.6	2.13	6.64	2.6e-109	6.3e-108	100	GeneName: yeeY	description: Uncharacterized HTH-type transcriptional regulator YeeY
GRF62_00810	4.6	2.14	7.68	7.6e-76	9.7e-75	100	GeneName: yeeE	description: UPF0394 inner membrane protein YeeE
GRF62_15075	4.6	2.14	-0.20	8.1e-03	1.2e-02	6.40	GeneName: hiuH	description: 5-hydroxyisourate hydrolase
GRF62_17735	4.6	2.14	0.53	2.6e-04	4.3e-04	11.19	GeneName: fliJ	description: Flagellar FliJ protein
GRF62_13915	4.7	2.16	2.38	1.2e-12	3.3e-12	38.14	GeneName: fliI	description: Flagellum-specific ATP synthase
GRF62_14635	4.7	2.16	3.00	2.0e-23	8.0e-23	73.40	GeneName: yedK	description: SOS response-associated protein YedK
GRF62_10255	4.7	2.17	2.93	5.2e-16	1.6e-15	49.15
GRF62_07435	4.7	2.17	1.48	4.0e-09	9.0e-09	26.72
GRF62_02030	4.8	2.18	7.05	1.4e-161	8.2e-160	100	GeneName: ftnA	description: Bacterial non-heme ferritin
GRF62_11715	4.8	2.18	2.04	1.3e-12	3.5e-12	38.06	GeneName: cheB	description: Protein-glutamate methylesterase/protein-glutamine glutaminase
GRF62_19975	4.7	2.18	2.50	4.0e-19	1.4e-18	59.34	GeneName: flhB	description: Flagellar biosynthetic protein FlhB
GRF62_05780	4.8	2.19	7.95	1.8e-79	2.5e-78	100	GeneName: argS	description: Arginine--tRNA ligase
GRF62_10860	4.8	2.19	6.09	8.2e-62	7.8e-61	100	GeneName: yobB	description: Uncharacterized protein YobB
GRF62_13815	4.8	2.19	3.45	4.6e-42	3.0e-41	100	GeneName: yebV	description: Uncharacterized protein YebV
GRF62_16745	4.8	2.19	10.65	4.2e-100	8.5e-99	100	GeneName: htpX	description: Protease HtpX
GRF62_19035	4.8	2.19	8.05	2.2e-68	2.5e-67	100	GeneName: yobF	description: Protein YobF
GRF62_00080	4.8	2.19	9.35	3.3e-184	2.4e-182	100	GeneName: sdaA	description: L-serine dehydratase 1
GRF62_00960	4.8	2.2	5.49	1.4e-71	1.7e-70	100	GeneName: tsaB	description: tRNA threonylcarbamoyladenosine biosynthesis protein TsaB
GRF62_00975	4.8	2.2	6.57	1.3e-116	3.6e-115	100	GeneName: yeaY	description: Uncharacterized lipoprotein YeaY
GRF62_15000	4.9	2.2	3.60	2.8e-34	1.5e-33	100	GeneName: cdgI	description: Probable diguanylate cyclase CdgI
GRF62_18460	4.9	2.2	7.23	5.8e-194	5.5e-192	100	GeneName: mipA	description: MltA-interacting protein
GRF62_10520	4.9	2.21	2.39	7.3e-21	2.7e-20	65.02	GeneName: ydjL	description: Uncharacterized zinc-type alcohol dehydrogenase-like protein YdjL
GRF62_13165	4.9	2.21	1.49	2.0e-10	5.0e-10	30.90	GeneName: ydjK	description: Putative metabolite transport protein YdjK
GRF62_16445	4.9	2.21	0.20	2.1e-05	3.8e-05	14.70	GeneName: ydjJ	description: Uncharacterized zinc-type alcohol dehydrogenase-like protein YdjJ
GRF62_16525	4.9	2.22	6.15	1.1e-66	1.2e-65	100	GeneName: ansA	description: L-asparaginase 1
GRF62_17775	4.9	2.22	7.95	1.5e-195	1.5e-193	100	GeneName: xthA	description: Exodeoxyribonuclease III
GRF62_21745	4.9	2.22	3.42	1.6e-33	8.3e-33	100	GeneName: astC	description: Succinylornithine transaminase
GRF62_09520	5.0	2.23	2.49	9.4e-15	2.8e-14	45.05	GeneName: astA	description: Arginine N-succinyltransferase
GRF62_10830	5.0	2.23	4.85	1.2e-56	1.0e-55	100	GeneName: ves	description: Protein Ves
GRF62_19950	5.0	2.23	5.87	5.8e-56	4.9e-55	100	GeneName: cho	description: Excinuclease cho
GRF62_20645	5.0	2.23	5.94	2.7e-106	6.1e-105	100	GeneName: ydiY	description: Uncharacterized protein YdiY
GRF62_01890	5.0	2.24	2.98	8.6e-21	3.1e-20	64.80	GeneName: ydiE	description: Uncharacterized protein YdiE
GRF62_11275	5.0	2.24	5.26	2.0e-42	1.3e-41	100	GeneName: aroD	description: 3-dehydroquinate dehydratase
GRF62_08995	5.0	2.24	8.04	1.8e-77	2.3e-76	100	GeneName: ydiJ	description: Uncharacterized protein YdiJ
GRF62_10150	5.1	2.25	4.45	8.5e-39	5.2e-38	100	GeneName: menI	description: 1,4-dihydroxy-2-naphthoyl-CoA hydrolase
GRF62_21785	5.1	2.25	6.48	2.1e-71	2.5e-70	100	GeneName: ydiH	description: Uncharacterized protein YdiH
GRF62_00775	5.1	2.26	9.90	6.2e-105	1.4e-103	100	GeneName: cfa	description: Cyclopropane-fatty-acyl-phospholipid synthase
GRF62_05075	5.1	2.26	7.32	1.9e-111	4.6e-110	100	GeneName: rnt	description: Ribonuclease T
GRF62_07830	5.1	2.26	7.95	1.0e-229	2.0e-227	100	GeneName: gloA	description: Lactoylglutathione lyase
GRF62_20360	5.1	2.26	11.05	0.0e+00	0.0e+00	100	GeneName: nemA	description: N-ethylmaleimide reductase
GRF62_14100	5.2	2.27	8.89	3.0e-271	1.4e-268	100	GeneName: nemR	description: HTH-type transcriptional repressor NemR
GRF62_19660	5.1	2.27	7.78	2.0e-107	4.7e-106	100	GeneName: ydgH	description: Protein YdgH
GRF62_21790	5.1	2.27	4.36	2.2e-33	1.2e-32	100	GeneName: ynfL	description: Uncharacterized HTH-type transcriptional regulator YnfL
GRF62_12455	5.2	2.28	5.46	3.2e-61	3.0e-60	100	GeneName: relB	description: Antitoxin RelB
GRF62_21780	5.2	2.29	8.23	8.3e-207	1.1e-204	100	GeneName: relE	description: mRNA interferase toxin RelE
GRF62_02040	5.2	2.29	6.66	1.6e-141	6.4e-140	100	GeneName: hokD	description: Toxic protein HokD
GRF62_00785	5.3	2.3	3.59	1.3e-37	7.8e-37	100	GeneName: rem	description: Uncharacterized protein Rem
GRF62_03365	5.3	2.3	3.27	5.0e-28	2.3e-27	88.50	GeneName: ynfS	description: Protein YnfS
GRF62_16310	5.3	2.3	1.02	3.4e-07	6.8e-07	20.48	GeneName: rzpQ	description: Uncharacterized protein RzpQ
GRF62_02290	5.3	2.31	3.15	3.4e-32	1.7e-31	100	GeneName: cspI	description: Cold shock-like protein CspI
GRF62_19805	5.3	2.31	0.61	4.6e-05	8.2e-05	13.58	GeneName: ynfQ	description: Protein YnfQ
GRF62_00190	5.4	2.32	1.03	9.5e-10	2.2e-09	28.73	GeneName: ynfN	description: Uncharacterized protein YnfN
GRF62_02035	5.4	2.32	4.99	7.5e-66	7.8e-65	100	GeneName: ydfI	description: Uncharacterized oxidoreductase YdfI
GRF62_08215	5.4	2.32	4.45	1.7e-47	1.2e-46	100	GeneName: ydfZ	description: Putative selenoprotein YdfZ
GRF62_15060	5.4	2.32	5.23	5.3e-70	6.0e-69	100	GeneName: dgcZ	description: Diguanylate cyclase DgcZ
GRF62_15480	5.4	2.32	-0.44	1.2e-02	1.8e-02	5.82	GeneName: mgtS	description: Small protein MgtS
GRF62_01910	5.4	2.33	5.56	3.2e-91	5.3e-90	100	GeneName: dgcF	description: Probable diguanylate cyclase DgcF
GRF62_05775	5.4	2.33	5.21	8.1e-81	1.1e-79	100	GeneName: uxaB	description: Altronate oxidoreductase
GRF62_01495	5.5	2.34	3.43	1.0e-26	4.5e-26	84.19	GeneName: lsrA	description: Autoinducer 2 import ATP-binding protein LsrA
GRF62_02365	5.5	2.34	1.02	6.5e-07	1.3e-06	19.56	GeneName: hipB	description: Antitoxin HipB
GRF62_10095	5.5	2.35	11.55	1.0e-78	1.4e-77	100	GeneName: gadB	description: Glutamate decarboxylase beta
GRF62_12530	5.5	2.35	11.36	1.2e-139	4.6e-138	100	GeneName: gadC	description: Probable glutamate/gamma-aminobutyrate antiporter
GRF62_16960	5.5	2.35	3.24	2.0e-30	9.6e-30	96.40	GeneName: ddpC	description: Probable D,D-dipeptide transport system permease protein DdpC
GRF62_01885	5.5	2.36	2.83	6.9e-19	2.3e-18	58.56	GeneName: ddpD	description: Probable D,D-dipeptide transport ATP-binding protein DdpD
GRF62_08095	5.6	2.36	1.84	2.7e-07	5.5e-07	20.81	GeneName: bdm	description: Protein bdm
GRF62_12905	5.6	2.36	2.95	1.2e-19	4.3e-19	61.03	GeneName: narY	description: Respiratory nitrate reductase 2 beta chain
GRF62_18010	5.6	2.36	2.45	4.1e-16	1.3e-15	49.47	GeneName: narV	description: Respiratory nitrate reductase 2 gamma chain
GRF62_18715	5.6	2.36	4.99	1.7e-51	1.3e-50	100	GeneName: ydcO	description: Inner membrane protein YdcO
GRF62_19155	5.6	2.36	2.27	1.2e-09	2.7e-09	28.46	GeneName: ydcH	description: Uncharacterized protein YdcH
GRF62_09510	5.6	2.37	8.06	1.9e-99	3.7e-98	100	GeneName: mdoD	description: Glucans biosynthesis protein D
GRF62_00070	5.6	2.37	7.33	7.9e-87	1.2e-85	100	GeneName: uspF	description: Universal stress protein F
GRF62_10815	5.6	2.38	3.14	3.4e-43	2.3e-42	100	GeneName:	description:
GRF62_15490	5.7	2.38	0.54	8.0e-07	1.6e-06	19.26	GeneName: ydaS	description: Uncharacterized protein YdaS
GRF62_18190	5.7	2.39	5.50	2.8e-68	3.1e-67	100	GeneName: ynaI	description: Low conductance mechanosensitive channel YnaI
GRF62_20095	5.7	2.4	-0.02	1.8e-03	2.8e-03	8.49	GeneName: ymjD	description: Protein YmjD
GRF62_00110	5.8	2.4	3.39	2.4e-32	1.2e-31	100	GeneName: ycjW	description: Uncharacterized HTH-type transcriptional regulator YcjW
GRF62_18025	5.8	2.41	0.53	2.6e-04	4.3e-04	11.19	GeneName: ycjU	description: Beta-phosphoglucomutase
GRF62_20880	5.8	2.41	5.19	2.2e-46	1.5e-45	100	GeneName: pspF	description: Psp operon transcriptional activator
GRF62_00125	5.8	2.41	1.02	6.7e-06	1.3e-05	16.27	GeneName: ymjE	description: Protein YmjE
GRF62_18745	5.9	2.42	2.48	9.6e-15	2.8e-14	45.02	GeneName: yciX	description: Uncharacterized protein YciX
GRF62_04205	5.9	2.43	2.91	1.2e-22	4.8e-22	70.83	GeneName: ymiA	description: Protein YmiA
GRF62_00570	5.9	2.44	9.38	2.6e-158	1.4e-156	100	GeneName: topA	description: DNA topoisomerase 1
GRF62_00955	5.9	2.44	6.93	5.5e-93	9.6e-92	100	GeneName: rluB	description: Ribosomal large subunit pseudouridine synthase B
GRF62_15470	6.0	2.44	8.53	1.4e-141	5.5e-140	100	GeneName: trpGD	description: Bifunctional protein TrpGD
GRF62_18530	5.9	2.44	8.50	4.0e-84	5.9e-83	100	GeneName: trpB	description: Tryptophan synthase beta chain
GRF62_11630	6.0	2.45	8.27	5.7e-102	1.2e-100	100	GeneName: trpA	description: Tryptophan synthase alpha chain
GRF62_18580	6.0	2.45	6.60	2.5e-90	4.0e-89	100
GRF62_21315	6.0	2.45	9.41	5.8e-76	7.4e-75	100	GeneName: hns	description: DNA-binding protein H-NS
GRF62_13820	6.0	2.46	4.24	7.4e-41	4.7e-40	100
GRF62_00085	6.1	2.46	3.52	6.3e-25	2.6e-24	78.33
GRF62_01800	6.1	2.47	-0.19	1.7e-03	2.6e-03	8.56
GRF62_10115	6.1	2.47	8.08	1.0e-87	1.6e-86	100	GeneName: narJ	description: Nitrate reductase molybdenum cofactor assembly chaperone NarJ
GRF62_00940	6.1	2.48	9.29	1.0e-84	1.5e-83	100	GeneName: narH	description: Respiratory nitrate reductase 1 beta chain
GRF62_16755	6.1	2.48	5.09	3.8e-57	3.3e-56	100	GeneName: ychN	description: Protein YchN
GRF62_09910	6.2	2.49	6.06	3.2e-70	3.7e-69	100	GeneName: chaC	description: Glutathione-specific gamma-glutamylcyclotransferase
GRF62_19675	6.2	2.49	2.94	4.7e-23	1.8e-22	72.21	GeneName: chaB	description: Putative cation transport regulator ChaB
GRF62_18195	6.2	2.49	6.39	5.1e-77	6.7e-76	100	GeneName: chaA	description: Sodium-potassium/proton antiporter ChaA
GRF62_08960	6.2	2.5	9.51	3.9e-84	5.7e-83	100	GeneName: prs	description: Ribose-phosphate pyrophosphokinase
GRF62_12240	6.2	2.5	5.67	1.2e-64	1.2e-63	100	GeneName: pth	description: Peptidyl-tRNA hydrolase
GRF62_12445	6.3	2.5	6.92	4.2e-99	8.1e-98	100	GeneName: ychF	description: Ribosome-binding ATPase YchF
GRF62_11700	6.3	2.51	9.13	7.1e-115	1.9e-113	100	GeneName: dhaK	description: PEP-dependent dihydroxyacetone kinase, dihydroxyacetone-binding subunit DhaK
GRF62_19800	6.3	2.51	8.63	1.2e-92	2.1e-91	100	GeneName: dhaL	description: PEP-dependent dihydroxyacetone kinase, ADP-binding subunit DhaL
GRF62_15055	6.3	2.52	8.92	1.9e-108	4.6e-107	100	GeneName: dhaM	description: PEP-dependent dihydroxyacetone kinase, phosphoryl donor subunit DhaM
GRF62_16450	6.3	2.52	5.22	2.4e-46	1.7e-45	100	GeneName: ycgR	description: Flagellar brake protein YcgR
GRF62_07115	6.4	2.53	6.42	2.1e-73	2.6e-72	100	GeneName: emtA	description: Endo-type membrane-bound lytic murein transglycosylase A
GRF62_02810	6.4	2.54	4.23	3.2e-20	1.1e-19	62.93	GeneName: minE	description: Cell division topological specificity factor
GRF62_12940	6.6	2.56	3.71	9.5e-38	5.6e-37	100	GeneName: ymgG	description: UPF0757 protein YmgG
GRF62_00115	6.6	2.56	5.26	4.4e-50	3.3e-49	100	GeneName: ymgD	description: Uncharacterized protein YmgD
GRF62_04885	6.6	2.57	0.11	1.7e-03	2.7e-03	8.54	GeneName: icd	description: Isocitrate dehydrogenase [NADP]
GRF62_04195	6.6	2.57	3.33	8.5e-08	1.8e-07	22.41	GeneName: jayE	description: Putative protein JayE
GRF62_10835	6.6	2.58	2.32	2.5e-05	4.5e-05	14.43	GeneName: ymfR	description: Uncharacterized protein YmfR
GRF62_18575	6.7	2.58	5.62	6.4e-37	3.7e-36	100	GeneName: ymfN	description: Protein YmfN
GRF62_14210	6.7	2.59	5.00	5.2e-38	3.0e-37	100	GeneName: ymfJ	description: Uncharacterized protein YmfJ
GRF62_05310	6.8	2.6	5.18	6.4e-48	4.6e-47	100	GeneName: ymfI	description: Uncharacterized protein YmfI
GRF62_11720	6.8	2.6	2.24	1.4e-08	3.1e-08	24.92	GeneName: xisE	description: Prophage excisionase-like protein
GRF62_02390	6.8	2.61	6.68	1.3e-95	2.3e-94	100	GeneName: potA	description: Spermidine/putrescine import ATP-binding protein PotA
GRF62_13910	6.9	2.62	5.90	1.2e-80	1.6e-79	100	GeneName: potB	description: Spermidine/putrescine transport system permease protein PotB
GRF62_10850	7.0	2.64	5.14	9.9e-66	1.0e-64	100	GeneName: potC	description: Spermidine/putrescine transport system permease protein PotC
GRF62_15465	7.0	2.65	7.91	2.2e-122	6.8e-121	100	GeneName: torD	description: Chaperone protein TorD
GRF62_08390	7.1	2.66	2.31	4.4e-39	2.7e-38	100
GRF62_11155	7.1	2.66	5.31	9.1e-69	1.0e-67	100	GeneName: ompF	description: Outer membrane porin F
GRF62_01595	7.1	2.67	6.94	5.7e-101	1.2e-99	100	GeneName: fiu	description: Catecholate siderophore receptor Fiu
GRF62_18250	7.1	2.67	3.82	4.5e-31	2.2e-30	98.51	GeneName: bioF	description: 8-amino-7-oxononanoate synthase
GRF62_10280	7.2	2.68	7.42	2.1e-82	3.1e-81	100	GeneName: modA	description: Molybdate-binding protein ModA
GRF62_12020	7.2	2.69	5.79	9.5e-64	9.3e-63	100	GeneName: pnuC	description: Nicotinamide riboside transporter PnuC
GRF62_08090	7.3	2.7	6.95	5.9e-227	1.0e-224	100	GeneName: nadA	description: Quinolinate synthase A
GRF62_11695	7.3	2.7	-0.90	1.4e-02	2.0e-02	5.66
GRF62_00945	7.4	2.71	7.01	2.9e-81	4.1e-80	100	GeneName: cspE	description: Cold shock-like protein CspE
GRF62_02330	7.4	2.72	7.92	6.7e-144	2.8e-142	100	GeneName: hemH	description: Ferrochelatase
GRF62_02370	7.4	2.72	0.95	4.6e-05	8.2e-05	13.58	GeneName: yafO	description: mRNA interferase toxin YafO
GRF62_20060	7.6	2.75	0.25	9.1e-06	1.7e-05	15.84
GRF62_02350	7.6	2.76	8.02	1.9e-190	1.6e-188	100	GeneName: fhuF	description: Ferric iron reductase protein FhuF
GRF62_13805	7.6	2.76	10.68	9.0e-146	3.8e-144	100	GeneName: btsT	description: Pyruvate/proton symporter BtsT
GRF62_19905	7.6	2.76	4.67	4.9e-74	6.1e-73	100	GeneName: fecI	description: Probable RNA polymerase sigma factor FecI
GRF62_20740	7.6	2.76	7.25	5.1e-133	1.8e-131	100	GeneName: pyrB	description: Aspartate carbamoyltransferase
GRF62_00820	7.7	2.77	6.52	9.1e-140	3.5e-138	100	GeneName: pyrI	description: Aspartate carbamoyltransferase regulatory chain
GRF62_17375	7.7	2.77	6.10	9.4e-79	1.3e-77	100	GeneName: treB	description: PTS system trehalose-specific EIIBC component
GRF62_15065	7.7	2.78	4.98	3.9e-50	2.9e-49	100	GeneName: treC	description: Trehalose-6-phosphate hydrolase
GRF62_19910	7.7	2.78	8.85	8.9e-66	9.3e-65	100	GeneName: lamB	description: Maltoporin
GRF62_03930	7.9	2.81	7.55	6.2e-101	1.3e-99	100	GeneName: malK	description: Maltose/maltodextrin import ATP-binding protein MalK
GRF62_05950	7.9	2.81	8.42	5.2e-167	3.2e-165	100	GeneName: malE	description: Maltose/maltodextrin-binding periplasmic protein
GRF62_06340	8.0	2.82	5.99	1.7e-53	1.4e-52	100	GeneName: zraP	description: Zinc resistance-associated protein
GRF62_18585	8.0	2.83	9.16	3.1e-77	4.0e-76	100	GeneName: thiC	description: Phosphomethylpyrimidine synthase
GRF62_00950	8.1	2.85	6.00	1.4e-21	5.1e-21	67.40	GeneName: fsaB	description: Fructose-6-phosphate aldolase 2
GRF62_00845	8.5	2.91	12.81	0.0e+00	0.0e+00	100	GeneName: katG	description: Catalase-peroxidase
GRF62_15165	8.5	2.91	7.17	7.8e-68	8.5e-67	100	GeneName: metE	description: 5-methyltetrahydropteroyltriglutamate--homocysteine methyltransferase
GRF62_05700	8.5	2.92	-0.09	6.4e-04	1.0e-03	9.90	GeneName: bglG	description: Cryptic beta-glucoside bgl operon antiterminator
GRF62_14495	8.5	2.92	9.15	3.8e-250	1.2e-247	100	GeneName: tnaA	description: Tryptophanase
GRF62_16565	8.5	2.92	8.31	4.3e-92	7.4e-91	100	GeneName: ibpA	description: Small heat shock protein IbpA
GRF62_17360	8.5	2.92	1.56	4.7e-12	1.2e-11	36.24
GRF62_11725	8.6	2.93	7.75	7.0e-62	6.7e-61	100	GeneName: yhiM	description: Inner membrane protein YhiM
GRF62_14535	8.6	2.93	10.23	2.2e-162	1.3e-160	100	GeneName: malP	description: Maltodextrin phosphorylase
GRF62_06840	8.6	2.94	9.12	2.3e-82	3.2e-81	100	GeneName: malQ	description: 4-alpha-glucanotransferase
GRF62_10845	8.7	2.95	6.99	1.9e-129	6.0e-128	100	GeneName: tdcB	description: L-threonine dehydratase catabolic TdcB
GRF62_02395	8.8	2.96	8.95	2.6e-136	9.3e-135	100	GeneName: tdcE	description: PFL-like enzyme TdcE
GRF62_09915	8.8	2.96	7.06	1.1e-67	1.2e-66	100	GeneName: tdcF	description: Putative reactive intermediate deaminase TdcF
GRF62_09920	8.8	2.97	7.45	1.4e-129	4.5e-128	100	GeneName: uxaC	description: Uronate isomerase
GRF62_16725	8.9	2.99	5.64	2.9e-259	1.1e-256	100	GeneName: yghW	description: Uncharacterized protein YghW
GRF62_10440	9.0	3	10.36	5.8e-92	9.8e-91	100	GeneName: ansB	description: L-asparaginase 2
GRF62_12015	9.1	3.02	4.78	1.0e-98	2.0e-97	100	GeneName: yqgC	description: Protein YqgC
GRF62_21975	9.2	3.03	4.93	1.1e-85	1.6e-84	100	GeneName: yqgB	description: Uncharacterized protein YqgB
GRF62_01600	9.3	3.05	8.98	2.5e-192	2.2e-190	100	GeneName: ygeY	description: Uncharacterized protein YgeY
GRF62_20650	9.3	3.05	8.26	1.5e-138	5.6e-137	100	GeneName: ygeX	description: Diaminopropionate ammonia-lyase
GRF62_16720	9.4	3.07	8.12	4.3e-159	2.3e-157	100	GeneName: ygeW	description: Putative carbamoyltransferase YgeW
GRF62_13800	9.5	3.09	3.58	2.6e-31	1.3e-30	99.27	GeneName: yqeG	description: Inner membrane transport protein YqeG
GRF62_10100	9.6	3.1	3.90	8.5e-46	5.9e-45	100	GeneName: hycA	description: Formate hydrogenlyase regulatory protein HycA
GRF62_10525	9.6	3.1	4.38	5.3e-35	2.9e-34	100	GeneName: nrdF	description: Ribonucleoside-diphosphate reductase 2 subunit beta
GRF62_00155	10.0	3.16	7.44	4.5e-183	3.2e-181	100	GeneName: nadB	description: L-aspartate oxidase
GRF62_05695	10.0	3.17	1.39	1.5e-08	3.4e-08	24.82	GeneName: eutN	description: Ethanolamine utilization protein EutN
GRF62_10810	10.1	3.17	1.81	4.8e-09	1.1e-08	26.47	GeneName: yfeK	description: Uncharacterized protein YfeK
GRF62_19670	10.4	3.22	4.08	2.7e-29	1.3e-28	92.69	GeneName: napH	description: Ferredoxin-type protein NapH
GRF62_08085	10.6	3.26	2.25	1.9e-24	7.9e-24	76.74	GeneName: psuG	description: Pseudouridine-5'-phosphate glycosidase
GRF62_00195	10.7	3.27	6.21	2.8e-73	3.4e-72	100	GeneName: thiM	description: Hydroxyethylthiazole kinase
GRF62_02900	11.0	3.31	5.84	6.3e-66	6.7e-65	100	GeneName: yegD	description: Uncharacterized chaperone protein YegD
GRF62_02905	11.0	3.32	1.65	1.7e-03	2.6e-03	8.56	GeneName: wcaE	description: Putative colanic acid biosynthesis glycosyl transferase WcaE
GRF62_17365	11.2	3.35	5.51	5.4e-177	3.6e-175	100	GeneName: yoeI	description: Uncharacterized protein YoeI
GRF62_02360	11.4	3.38	9.54	1.1e-190	9.7e-189	100	GeneName: flu	description: Antigen 43
GRF62_05555	11.6	3.4	2.58	4.4e-15	1.3e-14	46.10
GRF62_06850	11.7	3.42	3.61	2.9e-33	1.5e-32	100
GRF62_10840	11.8	3.44	0.59	4.0e-06	7.6e-06	17.01
GRF62_02400	12.3	3.5	6.33	1.2e-69	1.3e-68	100	GeneName: yebG	description: Uncharacterized protein YebG
GRF62_10805	12.8	3.58	6.29	3.0e-76	3.9e-75	100	GeneName: yebF	description: Protein YebF
GRF62_10110	13.1	3.62	1.40	2.3e-10	5.5e-10	30.76	GeneName: yeaR	description: Uncharacterized protein YeaR
GRF62_19665	13.6	3.69	4.03	2.6e-54	2.2e-53	100	GeneName: chbB	description: PTS system N,N'-diacetylchitobiose-specific EIIB component
GRF62_14530	13.9	3.73	5.52	6.9e-146	3.0e-144	100	GeneName: chbC	description: PTS system N,N'-diacetylchitobiose-specific EIIC component
GRF62_10445	15.1	3.88	3.30	1.8e-31	9.0e-31	99.81	GeneName: chbA	description: PTS system N,N'-diacetylchitobiose-specific EIIA component
GRF62_05560	15.6	3.95	4.71	2.2e-46	1.6e-45	100	GeneName: chbF	description: 6-phospho-beta-glucosidase
GRF62_10450	15.7	3.96	8.21	1.7e-267	7.3e-265	100	GeneName: ydhC	description: Inner membrane transport protein YdhC
GRF62_03350	15.8	3.97	6.20	2.3e-70	2.6e-69	100	GeneName: ydgI	description: Putative arginine/ornithine antiporter
GRF62_09925	16.2	4.02	4.51	9.0e-85	1.4e-83	100	GeneName: cspF	description: Cold shock-like protein CspF
GRF62_10105	16.5	4.06	-0.23	6.4e-04	1.0e-03	9.90	GeneName: essQ	description: Prophage lysis protein S homolog EssQ
GRF62_16640	16.7	4.08	-0.42	4.8e-05	8.5e-05	13.52	GeneName: racC	description: Protein RacC
GRF62_01665	17.7	4.21	8.76	7.0e-193	6.3e-191	100	GeneName: trpE	description: Anthranilate synthase component 1
GRF62_03355	17.9	4.23	0.03	1.1e-03	1.7e-03	9.18
GRF62_15635	35.8	5.98	5.54	5.6e-44	3.8e-43	100	GeneName: umuC	description: Protein UmuC
GRF62_12480	52.7	7.26	4.68	9.4e-46	6.5e-45	100	GeneName: umuD	description: Protein UmuD
